# Supplementary material for: Genetic flux over time in the Salmonella lineage
Source: Genome Biol. 2007 Jun 4;8(6):R100. doi: 10.1186/gb-2007-8-6-r100 (PMC2394748; doi:10.1186/gb-2007-8-6-r100)
Supplement: Additional data file 1 — The 1,414 PHA genes identified in the S. typhi CT18 genome and their relative time of insertion. [file gb-2007-8-6-r100-S1.xls]

## Sheet: Sheet1
CDS	Location	Relative Time of Insertion (on the branch prior to)
STY0014	15020..15967	node1
STY0015	16094..16438	node1
STY0016	complement(16499..17032)	node1
STY0017	complement(17049..17492)	node1
STY0018	17873..19972	node1
STY0019	20004..21155	node1
STY0020	21198..23060	node1
STY0021	23341..24045	node1
STY0033	31278..32123	node1
STY0034	32162..32449	node1
STY0035	complement(32549..32998)	node1
STY0036	33368..34363	node1
STY0038	complement(34511..34816)	node1
STY0039	35339..37057	node1
STY0040	complement(37103..38674)	node1
STY0041	complement(38773..39534)	node1
STY0042	40128..41621	node1
STY0043	41720..42910	node1
STY0045	43198..44181	node1
STY0046	44308..46023	node1
STY0050	complement(50447..51820)	node1
STY0091	93425..93655	node1
STY0093	93940..94362	node1
STY0095	complement(94586..94876)	node1
STY0096	95086..95280	node1
STY0097	95774..95998	node1
STY0098	96050..97354	node1
STY0099	97351..97662	node1
STY0117	118231..118650	node1
STY0158	complement(163397..164386)	node1
STY0170	complement(174007..174957)	node1
STY0171	complement(174957..176363)	node1
STY0178	185869..186153	node1
STY0179	complement(186191..186982)	node1
STY0184	193338..194609	node1
STY0185	194599..195582	node1
STY0186	195592..196359	node1
STY0257	271774..273537	node1
STY0384	complement(392297..392812)	node1
STY0385	complement(392809..393276)	node1
STY0386	complement(393222..393377)	node1
STY0387	393469..394722	node1
STY0388	394911..396869	node1
STY0389	396876..399850	node1
STY0391	400126..400227	node1
STY0392	400342..401745	node1
STY0393	401742..402752	node1
STY0413	426228..426941	node1
STY0414	427110..428309	node1
STY0440	complement(450278..450880)	node1
STY0501	complement(507959..509014)	node1
STY0523	complement(530792..531715)	node1
STY0568	574305..575552	node1
STY0598	complement(603450..604172)	node1
STY0599	complement(604191..604502)	node1
STY0600	complement(604664..605260)	node1
STY0615	complement(614326..614766)	node1
STY0616	complement(614791..615501)	node1
STY0619	618821..620791	node1
STY0622	complement(622264..622845)	node1
STY0624	623134..623475	node1
STY0658	657980..658462	node1
STY0659	658533..660812	node1
STY0660	660809..661366	node1
STY0661	661366..662133	node1
STY0695	690526..691620	node1
STY0728	complement(728712..729851)	node1
STY0729	complement(729838..731241)	node1
STY0737	complement(737499..737984)	node1
STY0757	757913..758248	node1
STY0802	799013..800092	node1
STY0803	800092..800868	node1
STY0820	816437..817660	node1
STY0821	817657..818598	node1
STY0822	818643..819368	node1
STY0823	819564..821249	node1
STY0824	821251..822771	node1
STY0832	831359..831532	node1
STY0833	831540..833804	node1
STY0916	908730..908939	node1
STY0917	908948..910291	node1
STY0918	910323..910643	node1
STY0919	910653..912140	node1
STY0948	complement(938216..938893)	node1
STY0949	complement(938913..939773)	node1
STY0950	939882..940793	node1
STY0971	964573..965531	node1
STY1114	1085337..1085795	node1
STY1115	complement(1086003..1086683)	node1
STY1117	complement(1086906..1087781)	node1
STY1120	complement(1088329..1088670)	node1
STY1121	complement(1088687..1090372)	node1
STY1124	1090704..1090874	node1
STY1125	complement(1090875..1090985)	node1
STY1126	complement(1091094..1092563)	node1
STY1131	complement(1096182..1097489)	node1
STY1132	complement(1097595..1098035)	node1
STY1134	1098310..1099599	node1
STY1137	1101063..1101914	node1
STY1138	1101924..1102304	node1
STY1140	1103262..1104053	node1
STY1141	1104125..1105501	node1
STY1142	1105511..1106407	node1
STY1143	1106421..1107359	node1
STY1149	1110244..1110606	node1
STY1150	1110655..1112541	node1
STY1151	1112538..1113161	node1
STY1152	1113151..1113657	node1
STY1158	complement(1117233..1117628)	node1
STY1163	complement(1125366..1126247)	node1
STY1310	1270134..1270970	node1
STY1320	complement(1277897..1278775)	node1
STY1354	1316029..1316736	node1
STY1385	complement(1338604..1339533)	node1
STY1386	1339652..1340557	node1
STY1391	1343304..1343540	node1
STY1394	1346408..1347253	node1
STY1395	1347328..1349310	node1
STY1396	1349331..1350164	node1
STY1397	1350263..1350820	node1
STY1398	complement(1350926..1351264)	node1
STY1399	complement(1351292..1351978)	node1
STY1400	1352022..1352624	node1
STY1408	1358082..1359236	node1
STY1413	1363893..1365452	node1
STY1433	complement(1384141..1384578)	node1
STY1435	complement(1386954..1387634)	node1
STY1436	complement(1387631..1388362)	node1
STY1437	complement(1388387..1389034)	node1
STY1438	complement(1389041..1389802)	node1
STY1439	1390720..1391064	node1
STY1443	1396054..1396629	node1
STY1444	1396641..1397843	node1
STY1445	complement(1397817..1398335)	node1
STY1463	1414042..1414440	node1
STY1465	1414966..1415736	node1
STY1470	complement(1419337..1421484)	node1
STY1471	complement(1421481..1424462)	node1
STY1472	complement(1424467..1425666)	node1
STY1490	complement(1446547..1447125)	node1
STY1491	1447243..1448730	node1
STY1491a	complement(1448758..1449193)	node1
STY1502	1457973..1458758	node1
STY1503	1458887..1460671	node1
STY1504	1460668..1463196	node1
STY1505	1463253..1465064	node1
STY1513	complement(1469419..1470498)	node1
STY1514	complement(1470680..1471168)	node1
STY1515	1471213..1472375	node1
STY1517	1472365..1473606	node1
STY1518	1473676..1475232	node1
STY1519	1475409..1476695	node1
STY1520	1476670..1477695	node1
STY1521	complement(1477754..1478545)	node1
STY1522	complement(1478591..1479682)	node1
STY1523	1480110..1481213	node1
STY1525	1481216..1483018	node1
STY1526	1482984..1483712	node1
STY1527	1483718..1484326	node1
STY1528	1484326..1484625	node1
STY1529	1484622..1485032	node1
STY1530	1485050..1486111	node1
STY1531	1486099..1486869	node1
STY1533	1487971..1488513	node1
STY1548	complement(1500132..1500314)	node1
STY1570	1520264..1520974	node1
STY1571	1521003..1521905	node1
STY1572	1521915..1522562	node1
STY1573	1522562..1523710	node1
STY1648	complement(1575901..1576260)	node1
STY1650	1577621..1579327	node1
STY1733	complement(1652946..1653566)	node1
STY1735	complement(1653541..1655314)	node1
STY1736	1655478..1656230	node1
STY1737	1656231..1657253	node1
STY1738	1657246..1660308	node1
STY1739	1660631..1661849	node1
STY1741	1661861..1662598	node1
STY1742	1662657..1663319	node1
STY1743	1663367..1664710	node1
STY1755	1674560..1675906	node1
STY1781	complement(1703302..1704157)	node1
STY1782	complement(1704154..1704468)	node1
STY1783	1704611..1705570	node1
STY1842	complement(1758799..1759110)	node1
STY1847	complement(1760830..1761015)	node1
STY1848	complement(1761136..1761783)	node1
STY1852	complement(1763561..1764106)	node1
STY1853	1764189..1764344	node1
STY1854	1764423..1764671	node1
STY1855	complement(1764926..1765774)	node1
STY1856	complement(1765843..1766436)	node1
STY1857	complement(1766581..1767369)	node1
STY1859	complement(1768322..1768648)	node1
STY1860	1768842..1769975	node1
STY1861	complement(1770057..1770647)	node1
STY1862	complement(1770641..1771438)	node1
STY1863	complement(1771432..1772244)	node1
STY1864	complement(1772234..1773211)	node1
STY1865	complement(1773208..1774842)	node1
STY1867	1775546..1775860	node1
STY1869	complement(1776622..1777665)	node1
STY1870	1777746..1777895	node1
STY1871	complement(1778004..1778474)	node1
STY1873	complement(1778669..1778896)	node1
STY1874	complement(1779096..1779221)	node1
STY1874a	complement(1779297..1779386)	node1
STY1874b	complement(1779441..1779530)	node1
STY1875	1779602..1779943	node1
STY1876	complement(1780271..1780444)	node1
STY1880	complement(1782326..1782490)	node1
STY1880a	1782539..1782802	node1
STY1882	1783564..1784085	node1
STY1883	1784276..1784515	node1
STY1886	1785388..1786197	node1
STY1887	1786270..1786647	node1
STY1889	complement(1786795..1787337)	node1
STY1890	complement(1787529..1788257)	node1
STY1891	complement(1788274..1788687)	node1
STY1893	complement(1789728..1790852)	node1
STY1911	complement(1804670..1805935)	node1
STY1922	1815290..1816459	node1
STY1965	complement(1855187..1856932)	node1
STY1986	complement(1873161..1873325)	node1
STY1987	complement(1873610..1874331)	node1
STY1990	1875739..1876215	node1
STY1993	1877393..1877659	node1
STY2118	1969479..1971350	node1
STY2120	complement(1971404..1972540)	node1
STY2147	complement(1996817..1996933)	node1
STY2148	complement(1996951..1997142)	node1
STY2149	complement(1997355..1998788)	node1
STY2151	complement(1999008..1999208)	node1
STY2152	complement(1999201..1999338)	node1
STY2166	complement(2009890..2011094)	node1
STY2175	2019141..2019494	node1
STY2209	complement(2046987..2047163)	node1
STY2210	complement(2047166..2047339)	node1
STY2270	complement(2094854..2095432)	node1
STY2271	complement(2095447..2097723)	node1
STY2275	2098342..2100684	node1
STY2403	2236039..2236236	node1
STY2405	complement(2237354..2238547)	node1
STY2406	complement(2238562..2239206)	node1
STY2407	complement(2239215..2239916)	node1
STY2408	complement(2239932..2240969)	node1
STY2409	complement(2240981..2242339)	node1
STY2410	2242465..2243373	node1
STY2429	complement(2258645..2259034)	node1
STY2430	complement(2259039..2260406)	node1
STY2431	2260623..2261510	node1
STY2432	2261543..2262865	node1
STY2570	complement(2408171..2409124)	node1
STY2571	complement(2409117..2409947)	node1
STY2572	complement(2409944..2411335)	node1
STY2573	complement(2411356..2411628)	node1
STY2574	complement(2411709..2412152)	node1
STY2575	2412405..2413424	node1
STY2587	complement(2422315..2423604)	node1
STY2588	complement(2423668..2424771)	node1
STY2589	complement(2424773..2426194)	node1
STY2590	complement(2426285..2427682)	node1
STY2591	2427893..2429320	node1
STY2604	complement(2440971..2441345)	node1
STY2605	2441517..2441765	node1
STY2606	2441934..2442302	node1
STY2607	2442302..2442820	node1
STY2633	complement(2467198..2468445)	node1
STY2634	complement(2468435..2470441)	node1
STY2635	complement(2470438..2471631)	node1
STY2637	2472067..2473458	node1
STY2646	complement(2480998..2482650)	node1
STY2671	complement(2508137..2508376)	node1
STY2674	2509322..2510614	node1
STY2675	2510629..2511348	node1
STY2712	complement(2545770..2546000)	node1
STY2730	complement(2566467..2567606)	node1
STY2731	complement(2567612..2568880)	node1
STY2732	complement(2568948..2570135)	node1
STY2755	complement(2592456..2597379)	node1
STY2756	complement(2597945..2599525)	node1
STY2758	complement(2599532..2605212)	node1
STY2760	complement(2605324..2611716)	node1
STY2761	complement(2611836..2612801)	node1
STY2762	complement(2612862..2615051)	node1
STY2772	complement(2624844..2625707)	node1
STY2773	complement(2625707..2626516)	node1
STY2774	complement(2626509..2627138)	node1
STY2775	complement(2627135..2629512)	node1
STY2794	2650555..2651598	node1
STY2795	2651602..2652420	node1
STY2796	2652431..2653444	node1
STY2797	complement(2653445..2654373)	node1
STY2799	complement(2654421..2655059)	node1
STY2848	complement(2711380..2711835)	node1
STY2875	2743495..2754369	node1
STY2876	2754433..2755842	node1
STY2877	2755839..2757995	node1
STY2878	2758027..2759190	node1
STY2901	complement(2784279..2785289)	node1
STY2903	complement(2785422..2786837)	node1
STY2904	complement(2786824..2787498)	node1
STY2905	2787537..2787656	node1
STY2906	2787653..2788462	node1
STY2907	2788477..2788908	node1
STY2908	2788919..2790433	node1
STY2919	2799906..2800031	node1
STY2958	2834395..2834508	node1
STY2983	2859262..2860179	node1
STY2984	2860176..2860997	node1
STY2985	2860994..2861854	node1
STY2986	2861845..2862693	node1
STY2986a	2862665..2862874	node1
STY2987	complement(2862970..2863725)	node1
STY2988	complement(2864110..2864997)	node1
STY2989	complement(2865343..2865795)	node1
STY2990	complement(2865811..2866482)	node1
STY2991	complement(2866439..2867017)	node1
STY2992	complement(2867010..2867768)	node1
STY2993	complement(2867765..2868070)	node1
STY2994	complement(2868089..2868331)	node1
STY2995	complement(2868356..2869534)	node1
STY2996	2869850..2870779	node1
STY2999	2871866..2873527	node1
STY3000	2873545..2874027	node1
STY3001	complement(2874081..2875712)	node1
STY3002	complement(2875699..2876049)	node1
STY3003	complement(2876118..2876378)	node1
STY3004	complement(2876422..2876670)	node1
STY3005	complement(2876689..2878746)	node1
STY3006	complement(2878765..2879787)	node1
STY3007	complement(2879857..2881086)	node1
STY3008	complement(2881114..2882895)	node1
STY3009	complement(2882898..2883395)	node1
STY3010	complement(2883533..2884603)	node1
STY3011	complement(2884590..2885381)	node1
STY3012	complement(2885385..2885645)	node1
STY3013	complement(2885671..2886345)	node1
STY3014	complement(2886335..2887246)	node1
STY3015	complement(2887246..2888256)	node1
STY3016	complement(2888256..2888699)	node1
STY3017	complement(2888677..2889972)	node1
STY3018	complement(2889969..2890376)	node1
STY3019	complement(2890400..2892457)	node1
STY3020	complement(2892482..2893600)	node1
STY3021	complement(2893597..2895285)	node1
STY3022	complement(2895282..2895932)	node1
STY3023	2896388..2896831	node1
STY3025	2897226..2897440	node1
STY3026	2897705..2897995	node1
STY3027	2897992..2898519	node1
STY3029	complement(2898592..2899034)	node1
STY3034	complement(2903367..2903663)	node1
STY3036	complement(2903746..2904954)	node1
STY3037	2905042..2905974	node1
STY3038	complement(2906016..2907512)	node1
STY3039	complement(2907509..2908459)	node1
STY3073	2935978..2936931	node1
STY3078	complement(2942228..2943025)	node1
STY3097	complement(2964858..2966000)	node1
STY3126	2993415..2994329	node1
STY3165	complement(3037910..3038773)	node1
STY3166	3038850..3039332	node1
STY3173	complement(3042943..3043455)	node1
STY3182	complement(3051388..3051786)	node1
STY3183	complement(3051786..3052013)	node1
STY3251	complement(3114814..3115500)	node1
STY3300	complement(3146822..3147307)	node1
STY3302	complement(3148033..3148956)	node1
STY3303	complement(3148995..3149714)	node1
STY3309	complement(3156513..3157568)	node1
STY3312	complement(3161255..3161968)	node1
STY3313	complement(3161965..3163017)	node1
STY3325	complement(3170215..3171858)	node1
STY3328	3173337..3173747	node1
STY3329	3173764..3174138	node1
STY3341	3183611..3184066	node1
STY3370	3212004..3213800	node1
STY3371	3213820..3214491	node1
STY3372	3214506..3215183	node1
STY3568	3411528..3413138	node1
STY3643	complement(3501966..3502697)	node1
STY3644	complement(3502694..3503437)	node1
STY3645	complement(3503465..3503893)	node1
STY3765	complement(3628564..3630120)	node1
STY3766	3630256..3631380	node1
STY3773	3638730..3639392	node1
STY3817	3679220..3680202	node1
STY3819	3680221..3680736	node1
STY3820	3680729..3682036	node1
STY3821	complement(3682192..3682875)	node1
STY3832	complement(3691934..3692500)	node1
STY3833	3692583..3693242	node1
STY3834	3693242..3693487	node1
STY3948	3816148..3817170	node1
STY3949	3817167..3818306	node1
STY3950	3818303..3819430	node1
STY4009	complement(3871470..3872852)	node1
STY4012	3873448..3876247	node1
STY4013	3876469..3876894	node1
STY4014	3876905..3877390	node1
STY4015	3877536..3878285	node1
STY4016	3878285..3879142	node1
STY4017	3879146..3880255	node1
STY4018	3880242..3880985	node1
STY4020	3881221..3882162	node1
STY4022	3883613..3884308	node1
STY4023	3884528..3887254	node1
STY4024	3887569..3888044	node1
STY4025	complement(3888370..3889050)	node1
STY4057	complement(3918003..3918887)	node1
STY4058	3918961..3919863	node1
STY4115	complement(3977536..3978417)	node1
STY4150	4010780..4011067	node1
STY4151	4011055..4011540	node1
STY4152	complement(4011911..4012450)	node1
STY4164	complement(4022959..4023966)	node1
STY4165	4024116..4025240	node1
STY4166	4025298..4026622	node1
STY4198	complement(4063955..4064311)	node1
STY4199	4064592..4066181	node1
STY4201	4068168..4068887	node1
STY4202	4069063..4069917	node1
STY4203	4069850..4070180	node1
STY4234	complement(4099515..4101158)	node1
STY4261	complement(4125259..4126293)	node1
STY4262	complement(4126290..4127261)	node1
STY4263	complement(4127315..4128076)	node1
STY4264	complement(4128092..4129306)	node1
STY4438	4307686..4308996	node1
STY4448	complement(4317425..4317763)	node1
STY4449	complement(4317750..4318205)	node1
STY4452	4322993..4323625	node1
STY4453	4323622..4325010	node1
STY4456	4325000..4326307	node1
STY4457	4326304..4327581	node1
STY4458	4327598..4337449	node1
STY4459	4337507..4344277	node1
STY4460	4344317..4346383	node1
STY4465	4350256..4350924	node1
STY4468	complement(4354511..4355398)	node1
STY4469	4355502..4355912	node1
STY4470	4355905..4356594	node1
STY4485	complement(4372970..4373878)	node1
STY4500a	complement(4393711..4393977)	node1
STY4503	4397074..4399424	node1
STY4506	4399438..4400061	node1
STY4508	4400057..4400830	node1
STY4509	4400812..4401498	node1
STY4510	complement(4401582..4402982)	node1
STY4514	complement(4405069..4405356)	node1
STY4515	complement(4405353..4406228)	node1
STY4697	complement(4557150..4557737)	node1
STY4751	4607644..4608570	node1
STY4771	complement(4631069..4632277)	node1
STY4772	complement(4632274..4633437)	node1
STY4779	4640018..4640356	node1
STY4780	4640367..4640729	node1
STY4781	4640729..4641031	node1
STY4782	4641054..4641830	node1
STY4783	4641842..4642486	node1
STY4784	4642545..4643678	node1
STY4785	4643662..4644780	node1
STY4786	4644777..4645517	node1
STY4787	4645474..4647447	node1
STY4801	complement(4661211..4661699)	node1
STY4802	complement(4661886..4663289)	node1
STY4803	complement(4663345..4664349)	node1
STY4804	complement(4664461..4665393)	node1
STY4805	complement(4665404..4666624)	node1
STY4809	4669470..4670234	node1
STY4856	complement(4719101..4720729)	node1
STY4857	complement(4720737..4720994)	node1
STY4858	4721482..4722090	node1
STY4859	4722451..4723362	node1
STY4860	4723573..4724034	node1
STY4861	complement(4724051..4724716)	node1
STY4863	complement(4725840..4726853)	node1
STY4864	4727150..4727302	node1
STY4865	4727571..4728101	node1
STY4866	4728340..4729074	node1
STY4875	4737702..4738667	node1
STY4876	4738848..4740219	node1
STY4878	complement(4740315..4740458)	node1
STY4902	complement(4764093..4764551)	node1
STY4904	complement(4765611..4766675)	node1
STY4938	complement(4799424..4800508)	node1
STY4940	complement(4800549..4801106)	node1
STY4941	complement(4801127..4803660)	node1
STY4943	complement(4803706..4804389)	node1
STY4944	complement(4804460..4805005)	node1
STY4945	complement(4805344..4806015)	node1
STY4946	complement(4806214..4806708)	node1
STY0556	562946..564079	node2
STY0558	564336..565166	node2
STY0559	565203..566219	node2
STY0560	566212..566871	node2
STY0970	complement(964234..964431)	node2
STY1164	complement(1126533..1127390)	node2
STY1165	complement(1127503..1128030)	node2
STY1166	complement(1128367..1129047)	node2
STY1168	1130754..1131446	node2
STY1169	1131729..1133009	node2
STY1170	1133023..1134126	node2
STY1264	complement(1219329..1220339)	node2
STY1276	complement(1232707..1233036)	node2
STY1353	1314180..1315562	node2
STY1462	complement(1412563..1413513)	node2
STY1508	complement(1466582..1467202)	node2
STY1698	complement(1625241..1626299)	node2
STY1699	complement(1626296..1627075)	node2
STY1700	complement(1627076..1627342)	node2
STY1701	complement(1627339..1627986)	node2
STY1702	complement(1628054..1629022)	node2
STY1703	complement(1629003..1629377)	node2
STY1704	complement(1629358..1629735)	node2
STY1705	complement(1629738..1631039)	node2
STY1706	complement(1631029..1633074)	node2
STY1707	complement(1633059..1633427)	node2
STY1708	complement(1633485..1634477)	node2
STY1709	complement(1634467..1635141)	node2
STY1710	complement(1635138..1635686)	node2
STY1711	complement(1635704..1636453)	node2
STY1712	complement(1636450..1636698)	node2
STY1713	complement(1636710..1636937)	node2
STY1714	complement(1636978..1637193)	node2
STY1715	complement(1637287..1637976)	node2
STY1716	complement(1637973..1638755)	node2
STY1717	complement(1638771..1639205)	node2
STY1718	complement(1639257..1639673)	node2
STY1719	complement(1639676..1640263)	node2
STY1720	complement(1640279..1641733)	node2
STY1721	complement(1641736..1642209)	node2
STY1722	complement(1642206..1642796)	node2
STY1723	complement(1642803..1643129)	node2
STY1724	complement(1643332..1643574)	node2
STY1725	complement(1643582..1644793)	node2
STY1726	complement(1644774..1646267)	node2
STY1727	complement(1646269..1646652)	node2
STY1728	1647071..1649833	node2
STY1729	1649864..1650502	node2
STY1730	1650681..1651409	node2
STY1731	1651581..1652540	node2
STY2222	complement(2056413..2057933)	node2
STY2223	complement(2057930..2058745)	node2
STY2224	complement(2058754..2059431)	node2
STY2225	complement(2059418..2059699)	node2
STY2226	complement(2059701..2060437)	node2
STY2228	complement(2060434..2061147)	node2
STY2229	complement(2061144..2061937)	node2
STY2231	complement(2061940..2062730)	node2
STY2232	complement(2062727..2063452)	node2
STY2233	complement(2063452..2064507)	node2
STY2234	complement(2064488..2065261)	node2
STY2235	complement(2065245..2065823)	node2
STY2236	complement(2065813..2066418)	node2
STY2237	complement(2066412..2067551)	node2
STY2238	complement(2067551..2068030)	node2
STY2239	complement(2068041..2069000)	node2
STY2240	complement(2068997..2070421)	node2
STY2241	complement(2070973..2071887)	node2
STY2242	complement(2072104..2072898)	node2
STY2243	2073423..2073707	node2
STY2244	2073815..2074516	node2
STY2245	2074535..2076199	node2
STY2246	2076210..2076884	node2
STY2247	2076899..2077420	node2
STY2248	2077627..2079459	node2
STY2249	2079449..2079799	node2
STY2250	2079819..2080094	node2
STY2251	2080098..2080580	node2
STY2252	2080580..2081212	node2
STY2253	2081209..2081700	node2
STY2254	2081704..2081978	node2
STY2255	2081988..2082998	node2
STY2256	2082995..2084389	node2
STY2257	2084401..2085513	node2
STY2258	2085537..2086865	node2
STY2259	2086868..2087422	node2
STY2260	2087422..2087772	node2
STY2261	2087777..2088229	node2
STY2262	2088214..2089428	node2
STY2263	2089486..2090388	node2
STY2366	complement(2198158..2198574)	node2
STY2367	complement(2198696..2199031)	node2
STY2368	complement(2199396..2199512)	node2
STY2444	complement(2275328..2275993)	node2
STY2445	complement(2275995..2276117)	node2
STY2446	2276572..2276976	node2
STY2516	2352222..2352425	node2
STY2517	2352415..2353368	node2
STY2889	complement(2768199..2768771)	node2
STY2890	2769449..2770564	node2
STY2891	2770645..2774301	node2
STY2892	2774411..2775655	node2
STY2893	2775687..2776604	node2
STY2894	complement(2776664..2778844)	node2
STY2895	2779174..2779416	node2
STY2897	complement(2779866..2780918)	node2
STY2899	2781435..2782364	node2
STY2900	2782658..2783554	node2
STY3031	complement(2900066..2900251)	node2
STY3032	complement(2900260..2900586)	node2
STY3186	3052722..3053522	node2
STY3293	3139940..3140623	node2
STY3294	complement(3140728..3141252)	node2
STY3295	complement(3141263..3142762)	node2
STY3296	complement(3142971..3143237)	node2
STY3988	complement(3853107..3853892)	node2
STY3989	3854206..3855126	node2
STY3990	3855157..3856473	node2
STY3991	3856485..3857498	node2
STY4097	complement(3955101..3956411)	node2
STY4099	complement(3956485..3957681)	node2
STY4100	3957949..3959004	node2
STY4711	complement(4571986..4572705)	node2
STY4853	4716616..4717491	node2
STY0049	complement(48368..50407)	node3
STY0059	58943..60145	node3
STY0061	complement(61103..61789)	node3
STY0062	complement(61791..63410)	node3
STY0063	complement(63545..64846)	node3
STY0064	complement(64859..66634)	node3
STY0065	complement(66650..66889)	node3
STY0066	complement(67048..68388)	node3
STY0067	68633..69676	node3
STY0068	69706..69999	node3
STY0069	69996..70865	node3
STY0070	70876..72396	node3
STY0071	72396..72947	node3
STY0072	72925..73833	node3
STY0113	complement(join(115278..115571,117321..117713))	node3
STY0286	complement(302488..303120)	node3
STY0287	complement(303120..303542)	node3
STY0288	complement(303553..304548)	node3
STY0289	complement(304545..306428)	node3
STY0290	complement(306444..306938)	node3
STY0291	complement(306935..307759)	node3
STY0292	complement(307746..308648)	node3
STY0293	complement(308657..308728)	node3
STY0294	309016..311679	node3
STY0295	311664..311762	node3
STY0296	311765..312055	node3
STY0297	312119..312661	node3
STY0298	312685..314193	node3
STY0300	314246..314647	node3
STY0301	314619..315044	node3
STY0302	315281..315766	node3
STY0303	315833..316369	node3
STY0304	316373..317716	node3
STY0305	317713..319014	node3
STY0306	319019..319768	node3
STY0307	319800..320294	node3
STY0308	320531..324392	node3
STY0310	324392..325159	node3
STY0311	325202..325672	node3
STY0312	325657..326130	node3
STY0313	326234..326704	node3
STY0314	326689..327150	node3
STY0316	327278..327694	node3
STY0317	327721..328158	node3
STY0318	328166..328273	node3
STY0319	328636..330825	node3
STY0320	330849..331295	node3
STY0321	331314..335378	node3
STY0322	335381..336058	node3
STY0323	336077..336370	node3
STY0324	336466..338997	node3
STY0326	339076..339336	node3
STY0327	339338..339781	node3
STY0328	complement(339851..340156)	node3
STY0329	340209..340913	node3
STY0332	341669..342163	node3
STY0333	342296..342794	node3
STY0335	342869..343609	node3
STY0336	343633..346143	node3
STY0337	346165..346635	node3
STY0338	347043..347864	node3
STY0339	348345..348476	node3
STY0341	348682..349626	node3
STY0342	349746..349859	node3
STY0343	349946..350113	node3
STY0344	complement(350172..350549)	node3
STY0345	351764..352474	node3
STY0346	352525..353100	node3
STY0347	353209..355896	node3
STY0348	355919..356998	node3
STY0349	357131..357586	node3
STY0350	357726..358343	node3
STY0351	complement(359306..360025)	node3
STY0352	complement(360350..360757)	node3
STY0368	378398..378796	node3
STY0369	complement(378844..379602)	node3
STY0370	complement(379568..380893)	node3
STY0371	complement(380898..383459)	node3
STY0372	complement(383443..384204)	node3
STY0373	complement(384266..384802)	node3
STY0374	385465..386199	node3
STY0375	386344..386673	node3
STY0376	386985..388559	node3
STY0377	388659..389402	node3
STY0378	389375..389923	node3
STY0380	390264..390788	node3
STY0381	391048..391575	node3
STY0382	391586..391810	node3
STY0383	391868..392227	node3
STY0394	402769..402993	node3
STY0395	403089..404093	node3
STY0447	457512..457877	node3
STY0448	457903..458595	node3
STY0450	complement(459365..459691)	node3
STY0465	complement(471575..472366)	node3
STY0466	complement(472360..473229)	node3
STY0467	complement(473232..474341)	node3
STY0468	complement(474347..475360)	node3
STY0469	complement(475558..476277)	node3
STY0470	476417..477520	node3
STY0471	477530..478339	node3
STY0476	482464..483135	node3
STY0477	483048..483593	node3
STY0478	483689..483973	node3
STY0479	483985..484248	node3
STY0480	484300..485454	node3
STY0543	complement(549979..550815)	node3
STY0602	complement(605550..605735)	node3
STY0602a	complement(605710..606051)	node3
STY0602b	complement(606085..606213)	node3
STY0603	complement(606216..606380)	node3
STY0605	complement(606760..608400)	node3
STY0606	complement(608393..609319)	node3
STY0607	complement(609316..609678)	node3
STY0609	complement(610081..610326)	node3
STY0609a	complement(610495..610701)	node3
STY0610	610695..610835	node3
STY0700	696693..697034	node3
STY0701	697051..698223	node3
STY0702	698273..699226	node3
STY0703	699294..701222	node3
STY0705	complement(701827..702207)	node3
STY0755	756978..757109	node3
STY0759	759249..760343	node3
STY0760	760426..761319	node3
STY0761	761332..762465	node3
STY0762	762594..763364	node3
STY0764	763368..764078	node3
STY0765	764172..765945	node3
STY0767	766138..766971	node3
STY0768	766975..768451	node3
STY0770	768519..768671	node3
STY0810	complement(806416..807324)	node3
STY0845	839704..839946	node3
STY0945	complement(936885..937082)	node3
STY0946	complement(937244..937621)	node3
STY0947	complement(937728..937934)	node3
STY1005	complement(1003596..1004057)	node3
STY1009	1005836..1007269	node3
STY1268	1224135..1225469	node3
STY1292	1250985..1252514	node3
STY1392	complement(1343754..1345052)	node3
STY1434	complement(1385267..1386817)	node3
STY1464	1414473..1414703	node3
STY1877	1780996..1781166	node3
STY1879	complement(1782112..1782240)	node3
STY1991	complement(1876603..1877022)	node3
STY1994	1877792..1877968	node3
STY1995	complement(1878054..1879214)	node3
STY2000	1881004..1881918	node3
STY2001	1882051..1882209	node3
STY2002	1882219..1882833	node3
STY2005	1885617..1886747	node3
STY2104	complement(1956684..1957358)	node3
STY2207	complement(2045298..2045459)	node3
STY2212	2049539..2049700	node3
STY2213	complement(2049689..2050015)	node3
STY2214	complement(2050009..2050395)	node3
STY2215	complement(2050392..2050472)	node3
STY2291	complement(2117712..2119142)	node3
STY2292	complement(2119214..2120647)	node3
STY2293	complement(2120634..2122073)	node3
STY2294	complement(2122074..2123018)	node3
STY2295	complement(2123019..2124080)	node3
STY2296	complement(2124655..2125656)	node3
STY2297	complement(2125658..2126956)	node3
STY2298	complement(2127027..2128043)	node3
STY2299	complement(2128040..2128879)	node3
STY2300	complement(2128914..2130227)	node3
STY2301	complement(2130254..2131333)	node3
STY2302	complement(2131338..2132111)	node3
STY2303	complement(2132127..2133101)	node3
STY2345	2183491..2183793	node3
STY2346	2183793..2184677	node3
STY2347	2184687..2185394	node3
STY2348	2185405..2187516	node3
STY2386	2218225..2218755	node3
STY2462	complement(2293213..2293833)	node3
STY2466a	complement(2297530..2297730)	node3
STY2467	complement(2297837..2300203)	node3
STY2468	complement(2300372..2300827)	node3
STY2469	complement(2301136..2301918)	node3
STY2470	2301966..2302169	node3
STY2471	complement(2302361..2302621)	node3
STY2500	complement(2334419..2335621)	node3
STY2501	complement(2335636..2336961)	node3
STY2504	2337200..2337894	node3
STY2559	complement(2394916..2395068)	node3
STY2608	complement(2442887..2443543)	node3
STY2626	complement(2461018..2461233)	node3
STY2627a	2461960..2462349	node3
STY2627b	2462318..2462536	node3
STY2629	2462589..2464511	node3
STY2631	complement(2464628..2465128)	node3
STY2631a	complement(2465525..2465770)	node3
STY2689	2522340..2522669	node3
STY2690	2522798..2524075	node3
STY2749	2586659..2587348	node3
STY2750	complement(2587425..2587583)	node3
STY2780	2638216..2638884	node3
STY2819	complement(2682562..2683479)	node3
STY2820	complement(2683501..2684697)	node3
STY2821	2684813..2685724	node3
STY2867	2736857..2737414	node3
STY3084	2948970..2949557	node3
STY3086	2949638..2952337	node3
STY3087	2952350..2953123	node3
STY3088	2953143..2953649	node3
STY3089	2953664..2954134	node3
STY3090	2954131..2954667	node3
STY3091	2954726..2955844	node3
STY3092	2956439..2957269	node3
STY3093	complement(2957978..2958334)	node3
STY3172	complement(3042198..3042956)	node3
STY3174	complement(3043600..3044676)	node3
STY3179	complement(3050045..3050581)	node3
STY3184	3052190..3052441	node3
STY3208	complement(3073310..3074149)	node3
STY3352	complement(3196819..3197685)	node3
STY3433	complement(3277638..3278585)	node3
STY3436	3280628..3281542	node3
STY3437	3281569..3282996	node3
STY3438	3282983..3283789	node3
STY3531	complement(3372342..3373643)	node3
STY3532	complement(3373656..3375431)	node3
STY3533	complement(3375447..3375689)	node3
STY3536	complement(3377394..3378746)	node3
STY3537	complement(3378873..3379478)	node3
STY3538	complement(3379525..3380154)	node3
STY3579	complement(3431563..3433386)	node3
STY3614	3467657..3469666	node3
STY3615	3469681..3470034	node3
STY3617	complement(3470496..3470858)	node3
STY3618	complement(3470870..3471412)	node3
STY3619	complement(3471598..3471951)	node3
STY3650	complement(3507263..3507604)	node3
STY3651	complement(3507601..3507963)	node3
STY3762	3624532..3626013	node3
STY3763	complement(3625958..3627064)	node3
STY3764	complement(3627061..3628320)	node3
STY3771	3636785..3638529	node3
STY3790	complement(3655255..3656019)	node3
STY3799	3664919..3665116	node3
STY3800	complement(3665275..3665415)	node3
STY3801	complement(3665446..3665592)	node3
STY3802	complement(3665690..3666412)	node3
STY3803	complement(3666475..3667515)	node3
STY3804	complement(3667525..3668484)	node3
STY3805	complement(3668495..3668752)	node3
STY3806	complement(3668828..3669829)	node3
STY3814	complement(3677105..3677500)	node3
STY3863	3720474..3721322	node3
STY3864	3721335..3721619	node3
STY3865	3721752..3722360	node3
STY3866	3722353..3723228	node3
STY3867	3723230..3724471	node3
STY3869	3724468..3725346	node3
STY3870	3725331..3726065	node3
STY3915	3775779..3776477	node3
STY3923	complement(3785633..3787390)	node3
STY3924	3787485..3788255	node3
STY3925	3788304..3789677	node3
STY3944	complement(3811353..3812261)	node3
STY3945	complement(3812376..3813569)	node3
STY3946	complement(3813583..3814845)	node3
STY4027	3889835..3890691	node3
STY4029	3890702..3891166	node3
STY4030	complement(3891261..3894130)	node3
STY4032	complement(3894205..3894822)	node3
STY4034	complement(3895555..3895689)	node3
STY4035	3896099..3896296	node3
STY4036	complement(3896540..3897523)	node3
STY4037	complement(3897656..3898490)	node3
STY4039	complement(3898639..3899235)	node3
STY4041	3899797..3900141	node3
STY4105	complement(3963524..3966847)	node3
STY4106	complement(3966919..3967602)	node3
STY4117	complement(3980242..3982197)	node3
STY4118	3982461..3983273	node3
STY4128	complement(3990801..3991733)	node3
STY4408	4277151..4277252	node3
STY4412	complement(4279074..4279832)	node3
STY4413	complement(4279819..4280682)	node3
STY4414	complement(4280699..4281538)	node3
STY4415	complement(4281562..4283040)	node3
STY4512	complement(4404478..4404861)	node3
STY4513	complement(4404849..4405046)	node3
STY4516	complement(4406494..4406712)	node3
STY4517	4407033..4407326	node3
STY4518	4407323..4407814	node3
STY4519	complement(4408055..4408807)	node3
STY4755	4612132..4613271	node3
STY4756	4613286..4614674	node3
STY4797	complement(4658590..4659036)	node3
STY4810	complement(4670244..4670399)	node3
STY4811	complement(4670479..4670967)	node3
STY4833	4694767..4694907	node3
STY4834	4694997..4695146	node3
STY4835	complement(4695457..4696511)	node3
STY4836a	4696958..4697451	node3
STY4837	4697576..4698328	node3
STY4838	4698333..4700849	node3
STY4839	4700846..4701288	node3
STY4841	complement(4701328..4702139)	node3
STY4842	4702716..4702925	node3
STY4843	4702910..4703260	node3
STY4845	4703505..4704156	node3
STY4846	4704346..4705191	node3
STY4848	4705454..4706288	node3
STY4879	complement(4740664..4741365)	node3
STY4881	complement(4741999..4743387)	node3
STY4883	complement(4743384..4744970)	node3
STY4884	complement(4745128..4748637)	node3
STY4885	4748835..4749749	node3
STY4886	4750002..4750289	node3
STY4887	4750276..4750578	node3
STY1358	1319577..1319921	node4[TS]
STY1359	complement(1319944..1320117)	node4[TS]
STY1360	complement(1320252..1320752)	node4[TS]
STY1361	1321082..1321351	node4[TS]
STY1362	1321705..1322180	node4[TS]
STY1364	1322110..1322535	node4[TS]
STY1365	1322594..1322767	node4[TS]
STY1366	1322944..1323225	node4[TS]
STY1367	1323331..1323468	node4[TS]
STY1499	complement(1456097..1456801)	node4[TS]
STY2003	1883033..1883224	node4[TS]
STY2006	1886884..1887057	node4[TS]
STY2007	complement(1887201..1887428)	node4[TS]
STY2349	2187521..2188240	node4[TS]
STY2350	complement(2188394..2189107)	node4[TS]
STY2351	complement(2189209..2189652)	node4[TS]
STY2352	complement(2189768..2190217)	node4[TS]
STY2353	complement(2190285..2190764)	node4[TS]
STY2355	complement(2190874..2191476)	node4[TS]
STY2356	complement(2191545..2191823)	node4[TS]
STY2357	complement(2191793..2192488)	node4[TS]
STY2358	complement(2192559..2193059)	node4[TS]
STY2359	complement(2193190..2193492)	node4[TS]
STY2359a	complement(2193505..2193863)	node4[TS]
STY2360	complement(2193988..2194134)	node4[TS]
STY2361	complement(2194299..2194718)	node4[TS]
STY2362	complement(2194958..2195056)	node4[TS]
STY2363	complement(2195153..2195350)	node4[TS]
STY2364	complement(2195375..2195992)	node4[TS]
STY3273	3132766..3133423	node4[TS]
STY3274	3133460..3133600	node4[TS]
STY3277	3133828..3133947	node4[TS]
STY3278	3134156..3134344	node4[TS]
STY3279	3134334..3134630	node4[TS]
STY3280	3134844..3135017	node4[TS]
STY3281	3135014..3135280	node4[TS]
STY3282	3135344..3135505	node4[TS]
STY3283	3135523..3135801	node4[TS]
STY3285	3136204..3136707	node4[TS]
STY3287	3136966..3137151	node4[TS]
STY3288	3137348..3137878	node4[TS]
STY3289	3137880..3138506	node4[TS]
STY3290	complement(3138642..3138812)	node4[TS]
STY3291	3138956..3139162	node4[TS]
STY3292	complement(3139187..3139414)	node4[TS]
STY3343	complement(3186507..3187928)	node4[TS]
STY3344	complement(3187993..3189417)	node4[TS]
STY3345	complement(3189433..3190416)	node4[TS]
STY3347	complement(3191038..3191730)	node4[TS]
STY4207	complement(4072647..4073138)	node4[TS]
STY4208	4073368..4074021	node4[TS]
STY4216	4083203..4083319	node4[TS]
STY4217	complement(4083608..4084845)	node4[TS]
STY4219	complement(4084900..4085547)	node4[TS]
STY4220	complement(4085586..4085966)	node4[TS]
STY4221	complement(4085976..4087142)	node4[TS]
STY4222	complement(4087158..4088450)	node4[TS]
STY4253	4117508..4117786	node4[TS]
STY4849	complement(4706399..4710148)	node4[TS]
STY4850	complement(4710186..4712723)	node4[TS]
STY4851	complement(4712736..4716035)	node4[TS]
STY4852	4716299..4716538	node4[TS]
STY1011	complement(1008747..1010087)	node5[STY]
STY1012	complement(1010084..1010332)	node5[STY]
STY1013	complement(1010373..1010618)	node5[STY]
STY1014	complement(1010618..1011499)	node5[STY]
STY1015	complement(1011496..1012560)	node5[STY]
STY1016	complement(1012638..1013318)	node5[STY]
STY1017	complement(1013315..1014100)	node5[STY]
STY1018	complement(1014106..1014402)	node5[STY]
STY1019	complement(1014493..1014693)	node5[STY]
STY1020	complement(1014982..1015386)	node5[STY]
STY1021	1015718..1016092	node5[STY]
STY1022	1016177..1017160	node5[STY]
STY1023	1017163..1017912	node5[STY]
STY1024	1017923..1018270	node5[STY]
STY1025	1018267..1018791	node5[STY]
STY1026	1018791..1019264	node5[STY]
STY1027	1019268..1019840	node5[STY]
STY1028	1019934..1020200	node5[STY]
STY1029	1020282..1020443	node5[STY]
STY1030	1020578..1020865	node5[STY]
STY1031	1020876..1021373	node5[STY]
STY1032	1021558..1021797	node5[STY]
STY1033	1021787..1022092	node5[STY]
STY1034	1022132..1022734	node5[STY]
STY1035	1022943..1023554	node5[STY]
STY1036	1023687..1024484	node5[STY]
STY1038	1024883..1025008	node5[STY]
STY1039	complement(1025144..1025593)	node5[STY]
STY1040	1025810..1026199	node5[STY]
STY1041	1026186..1026467	node5[STY]
STY1042	1026467..1027081	node5[STY]
STY1043	1027078..1027617	node5[STY]
STY1044	1027660..1028037	node5[STY]
STY1045	1028101..1028361	node5[STY]
STY1046	1028451..1029203	node5[STY]
STY1047	1029169..1030572	node5[STY]
STY1048	1030572..1032038	node5[STY]
STY1049	1031929..1032663	node5[STY]
STY1050	1032678..1033898	node5[STY]
STY1051	1033902..1034408	node5[STY]
STY1052	1034420..1035361	node5[STY]
STY1053	1035345..1035770	node5[STY]
STY1054	1035886..1036143	node5[STY]
STY1055	1036140..1036694	node5[STY]
STY1056	1036681..1037070	node5[STY]
STY1057	1037045..1037608	node5[STY]
STY1058	1037612..1038757	node5[STY]
STY1059	1038768..1039208	node5[STY]
STY1060	1039212..1039664	node5[STY]
STY1061	1039842..1041830	node5[STY]
STY1062	1041830..1042417	node5[STY]
STY1063	1042417..1042719	node5[STY]
STY1064	1042722..1043789	node5[STY]
STY1065	1043789..1044142	node5[STY]
STY1066	1044292..1045023	node5[STY]
STY1067	1045023..1045451	node5[STY]
STY1068	1045516..1046268	node5[STY]
STY1069	1046268..1046621	node5[STY]
STY1070	1046621..1047820	node5[STY]
STY1071	1047817..1048497	node5[STY]
STY1072	1048497..1050008	node5[STY]
STY1073	1050023..1050541	node5[STY]
STY1075	1051126..1051266	node5[STY]
STY1076	complement(1051463..1052164)	node5[STY]
STY1077	complement(1052477..1052755)	node5[STY]
STY1509	1467383..1468555	node5[STY]
STY1532	complement(1486828..1487253)	node5[STY]
STY1591	complement(1538899..1539288)	node5[STY]
STY1592	complement(1539260..1539712)	node5[STY]
STY1593	complement(1539702..1539917)	node5[STY]
STY1594	complement(1539907..1540137)	node5[STY]
STY1595	complement(1540134..1540817)	node5[STY]
STY1596	complement(1540814..1541029)	node5[STY]
STY1597	complement(1541022..1541405)	node5[STY]
STY1598	complement(1541402..1541704)	node5[STY]
STY1599	complement(1541714..1541986)	node5[STY]
STY1600	complement(1541983..1542177)	node5[STY]
STY1601	complement(1542275..1542805)	node5[STY]
STY1602	complement(1542833..1543102)	node5[STY]
STY1603	complement(1543105..1544075)	node5[STY]
STY1604	complement(1544282..1546051)	node5[STY]
STY1605	complement(1546055..1546219)	node5[STY]
STY1606	complement(1546229..1546660)	node5[STY]
STY1607	1546722..1547252	node5[STY]
STY1608	1547496..1547846	node5[STY]
STY1609	1547849..1548268	node5[STY]
STY1610	1548347..1548577	node5[STY]
STY1611	1548561..1549211	node5[STY]
STY1612	1549208..1549534	node5[STY]
STY1613	1549534..1549845	node5[STY]
STY1614	1549845..1550390	node5[STY]
STY1615	1550387..1551982	node5[STY]
STY1616	1551982..1553478	node5[STY]
STY1617	1553459..1554280	node5[STY]
STY1618	1554283..1554741	node5[STY]
STY1619	1554956..1556071	node5[STY]
STY1620	1556086..1557039	node5[STY]
STY1621	1557049..1557387	node5[STY]
STY1622	1557389..1557835	node5[STY]
STY1623	1557835..1558299	node5[STY]
STY1624	1558296..1558550	node5[STY]
STY1625	1558540..1559967	node5[STY]
STY1626	1559967..1560488	node5[STY]
STY1627	1560491..1560772	node5[STY]
STY1628	1560870..1561205	node5[STY]
STY1629	1561381..1563846	node5[STY]
STY1630	1563846..1564730	node5[STY]
STY1631	1564727..1564942	node5[STY]
STY1632	1564930..1566084	node5[STY]
STY1633	1566081..1566608	node5[STY]
STY1634	1566665..1567012	node5[STY]
STY1635	1567003..1568106	node5[STY]
STY1636	1568099..1568677	node5[STY]
STY1637	1568680..1569705	node5[STY]
STY1638	1569707..1570219	node5[STY]
STY1639	1570219..1570836	node5[STY]
STY1640	complement(1570843..1571328)	node5[STY]
STY1641	complement(1571330..1571800)	node5[STY]
STY1642	complement(1571802..1572284)	node5[STY]
STY1643	1572347..1572919	node5[STY]
STY2879	complement(2759733..2760506)	node5[STY]
STY2880	complement(2760475..2760663)	node5[STY]
STY2881	complement(2760910..2761128)	node5[STY]
STY2882	complement(2761219..2762319)	node5[STY]
STY2883	complement(2762316..2762801)	node5[STY]
STY2884	complement(2762798..2765875)	node5[STY]
STY2885	complement(2765868..2765987)	node5[STY]
STY2886	complement(2766002..2766304)	node5[STY]
STY2887	complement(2766359..2766874)	node5[STY]
STY2888	complement(2766884..2768056)	node5[STY]
STY3658	complement(3515470..3516522)	node5[STY]
STY3659	complement(3516686..3516838)	node5[STY]
STY3660	complement(3516918..3517487)	node5[STY]
STY3661	3517613..3517834	node5[STY]
STY3662	3517867..3518376	node5[STY]
STY3663	3518551..3518775	node5[STY]
STY3664	3518798..3519139	node5[STY]
STY3665	3519207..3519440	node5[STY]
STY3666	3519440..3519667	node5[STY]
STY3667	3519664..3520521	node5[STY]
STY3668	3520518..3522932	node5[STY]
STY3669	3523084..3523272	node5[STY]
STY3670	complement(3523340..3523639)	node5[STY]
STY3671	complement(3523748..3524554)	node5[STY]
STY3672	3525240..3526154	node5[STY]
STY3673	3526151..3526891	node5[STY]
STY3674	complement(3526926..3527963)	node5[STY]
STY3675	complement(3527963..3529729)	node5[STY]
STY3676	3529872..3530705	node5[STY]
STY3677	3530722..3531780	node5[STY]
STY3678	3531784..3532434	node5[STY]
STY3679	3532467..3532994	node5[STY]
STY3680	3532994..3533197	node5[STY]
STY3681	3533201..3533416	node5[STY]
STY3682	3533436..3533909	node5[STY]
STY3683	3533911..3534288	node5[STY]
STY3684	3534285..3534713	node5[STY]
STY3685	3534809..3535240	node5[STY]
STY3686	3535233..3535679	node5[STY]
STY3687	3535748..3536326	node5[STY]
STY3688	3536323..3536682	node5[STY]
STY3689	3536669..3537577	node5[STY]
STY3690	3537570..3538175	node5[STY]
STY3691	3538172..3539686	node5[STY]
STY3692	3539686..3540279	node5[STY]
STY3693	complement(3540251..3540691)	node5[STY]
STY3694	complement(3540694..3541062)	node5[STY]
STY3695	3541120..3541686	node5[STY]
STY3696	3541829..3543001	node5[STY]
STY3697	3543011..3543526	node5[STY]
STY3698	3543581..3543883	node5[STY]
STY3699	3543898..3544017	node5[STY]
STY3700	3544010..3547087	node5[STY]
STY3701	3547084..3547569	node5[STY]
STY3702	3547566..3548666	node5[STY]
STY3703	3548757..3548975	node5[STY]
STY3918	3780596..3781171	node5[STY]
STY3919	3781269..3781967	node5[STY]
STY3920	3781989..3784523	node5[STY]
STY3922	3784535..3785602	node5[STY]
STY4074	3932390..3932773	node5[STY]
STY4075	3932797..3933465	node5[STY]
STY4521	4409652..4410686	node5[STY]
STY4522	4410683..4412047	node5[STY]
STY4523	4412040..4413839	node5[STY]
STY4524	4414008..4414313	node5[STY]
STY4525	4414441..4415022	node5[STY]
STY4526	4415107..4415664	node5[STY]
STY4528	4415909..4417252	node5[STY]
STY4529	4417838..4418617	node5[STY]
STY4530	4418728..4420722	node5[STY]
STY4534	4421390..4421839	node5[STY]
STY4535	4421920..4422138	node5[STY]
STY4536	4422151..4422687	node5[STY]
STY4537	4422753..4423703	node5[STY]
STY4539	4423868..4425112	node5[STY]
STY4540	4425115..4425534	node5[STY]
STY4541a	complement(4425480..4425905)	node5[STY]
STY4541	4425981..4427244	node5[STY]
STY4543	4427237..4428532	node5[STY]
STY4544	4428630..4429100	node5[STY]
STY4545	4429110..4430825	node5[STY]
STY4546	4430822..4431907	node5[STY]
STY4547	4431907..4432542	node5[STY]
STY4548	4432552..4433028	node5[STY]
STY4549	4433025..4433687	node5[STY]
STY4550	4433684..4434991	node5[STY]
STY4551	complement(4434993..4435253)	node5[STY]
STY4552	4435339..4436490	node5[STY]
STY4553	4436587..4437054	node5[STY]
STY4554	4437266..4438141	node5[STY]
STY4557	4438648..4439562	node5[STY]
STY4558	4439581..4440321	node5[STY]
STY4559	4440435..4440986	node5[STY]
STY4560	4441022..4441522	node5[STY]
STY4561	4441532..4442101	node5[STY]
STY4562	4442121..4444211	node5[STY]
STY4563	4444208..4444966	node5[STY]
STY4564	4445185..4445457	node5[STY]
STY4565	4445457..4445696	node5[STY]
STY4566	4445726..4446088	node5[STY]
STY4568	4446469..4447122	node5[STY]
STY4569	4447122..4448021	node5[STY]
STY4570	4448011..4449489	node5[STY]
STY4571	4449482..4449925	node5[STY]
STY4572	4449922..4450341	node5[STY]
STY4573	4450338..4452761	node5[STY]
STY4574	4452916..4453302	node5[STY]
STY4575	4453457..4453849	node5[STY]
STY4576	4453846..4454814	node5[STY]
STY4577	4454829..4456259	node5[STY]
STY4578	4456256..4456588	node5[STY]
STY4579	4456592..4458097	node5[STY]
STY4580	complement(4458133..4458522)	node5[STY]
STY4582	complement(4458746..4459105)	node5[STY]
STY4583	4459393..4460640	node5[STY]
STY4584	4460652..4461266	node5[STY]
STY4585	complement(4461477..4462019)	node5[STY]
STY4586	4463285..4464205	node5[STY]
STY4587	4464722..4465231	node5[STY]
STY4588	4465327..4465707	node5[STY]
STY4589	4466173..4466757	node5[STY]
STY4590	4466754..4467050	node5[STY]
STY4591	4467128..4467586	node5[STY]
STY4592	4467675..4469624	node5[STY]
STY4593	4469696..4470604	node5[STY]
STY4594	4470678..4471577	node5[STY]
STY4595	4471619..4471978	node5[STY]
STY4596	complement(4472078..4472347)	node5[STY]
STY4597	complement(4472479..4473753)	node5[STY]
STY4598	complement(join(4473753..4473830,4507386..4507730))	node5[STY]
STY4599	4473973..4474350	node5[STY]
STY4600	complement(4474437..4474655)	node5[STY]
STY4601	complement(4474723..4475823)	node5[STY]
STY4602	complement(4475820..4476305)	node5[STY]
STY4603	complement(4476305..4479085)	node5[STY]
STY4604	complement(4479078..4479197)	node5[STY]
STY4605	complement(4479212..4479514)	node5[STY]
STY4606	complement(4479569..4480084)	node5[STY]
STY4607	complement(4480094..4481266)	node5[STY]
STY4608	complement(4481369..4481590)	node5[STY]
STY4609	4481801..4482523	node5[STY]
STY4610	complement(4482721..4483128)	node5[STY]
STY4611	complement(4483135..4484754)	node5[STY]
STY4612	complement(4484751..4485356)	node5[STY]
STY4613	complement(4485349..4486257)	node5[STY]
STY4614	complement(4486244..4486603)	node5[STY]
STY4615	complement(4486600..4487178)	node5[STY]
STY4616	complement(4487247..4487693)	node5[STY]
STY4617	complement(4487686..4488117)	node5[STY]
STY4618	complement(4488213..4488638)	node5[STY]
STY4619	complement(4488638..4489015)	node5[STY]
STY4620	complement(4489020..4489490)	node5[STY]
STY4621	complement(4489510..4489725)	node5[STY]
STY4622	complement(4489729..4489932)	node5[STY]
STY4623	complement(4489932..4490396)	node5[STY]
STY4624	complement(4490490..4491140)	node5[STY]
STY4625	complement(4491144..4492208)	node5[STY]
STY4626	complement(4492225..4493058)	node5[STY]
STY4627	4493201..4494967	node5[STY]
STY4628	4494964..4496010	node5[STY]
STY4629	complement(4496059..4496754)	node5[STY]
STY4630	complement(4496774..4497838)	node5[STY]
STY4631	complement(4497835..4498899)	node5[STY]
STY4632	complement(4498909..4499127)	node5[STY]
STY4633	complement(4499226..4499656)	node5[STY]
STY4635	complement(4499824..4502238)	node5[STY]
STY4636	complement(4502229..4503089)	node5[STY]
STY4637	complement(4503086..4503670)	node5[STY]
STY4638	complement(4503667..4503894)	node5[STY]
STY4639	complement(4503894..4504127)	node5[STY]
STY4640	complement(4504195..4504536)	node5[STY]
STY4641	complement(4504500..4504700)	node5[STY]
STY4642	complement(4504708..4505217)	node5[STY]
STY4643	complement(4505250..4505492)	node5[STY]
STY4644	4505609..4506241	node5[STY]
STY4645	4506245..4507270	node5[STY]
STY4647	4507998..4508111	node5[STY]
STY4648	4508347..4508634	node5[STY]
STY4649	4508645..4509535	node5[STY]
STY4650	4509535..4510281	node5[STY]
STY4651	complement(4510583..4512553)	node5[STY]
STY4652	complement(4512573..4513877)	node5[STY]
STY4653	complement(4513900..4514595)	node5[STY]
STY4654	complement(4514621..4515415)	node5[STY]
STY4655	complement(4515425..4516492)	node5[STY]
STY4656	complement(4516537..4518273)	node5[STY]
STY4657	complement(4518289..4518792)	node5[STY]
STY4658	complement(4518711..4518986)	node5[STY]
STY4659	complement(4519050..4521545)	node5[STY]
STY4660	complement(4521569..4522615)	node5[STY]
STY4661	complement(4522618..4523895)	node5[STY]
STY4662	complement(4524140..4524679)	node5[STY]
STY4663	4525220..4525408	node5[STY]
STY4664	4525533..4527044	node5[STY]
STY4665	4527028..4528617	node5[STY]
STY4666	4528781..4529794	node5[STY]
STY4667	4530221..4530514	node5[STY]
STY4668	4530511..4530999	node5[STY]
STY4669	complement(4531179..4531631)	node5[STY]
STY4670	complement(4532268..4534553)	node5[STY]
STY4671	complement(4534634..4536307)	node5[STY]
STY4672	4536854..4537315	node5[STY]
STY4673	4537312..4537533	node5[STY]
STY4674	complement(4537567..4537710)	node5[STY]
STY4675	complement(4537926..4538252)	node5[STY]
STY4676	4538390..4539172	node5[STY]
STY4677	complement(4539197..4539409)	node5[STY]
STY4678	complement(4539799..4540077)	node5[STY]
STY4679	complement(4540153..4541343)	node5[STY]
STY4680	complement(4541654..4542913)	node5[STY]
STY4821	4683853..4685118	node5[STY]
STY4822	complement(4685181..4686257)	node5[STY]
STY4823	complement(4686254..4687327)	node5[STY]
STY4824	complement(4687302..4688465)	node5[STY]
STY4825	complement(4688741..4689307)	node5[STY]
STY4826	complement(4689323..4689562)	node5[STY]
STY4827	complement(4689566..4690426)	node5[STY]
STY4828	4690849..4691172	node5[STY]
STY4829	4691273..4691656	node5[STY]
STY4830	4691653..4691880	node5[STY]
STY4831	4691877..4692197	node5[STY]
STY4832	4692212..4694545	node5[STY]
STY2008	complement(1887450..1887551)	CT18
STY2009	1887552..1887913	CT18
STY2011	1887993..1888193	CT18
STY2012	complement(1888674..1888886)	CT18
STY2013	complement(1889471..1889989)	CT18
STY2014	complement(1890004..1891515)	CT18
STY2015	complement(1891515..1892195)	CT18
STY2016	complement(1892192..1893391)	CT18
STY2017	complement(1893392..1893745)	CT18
STY2018	complement(1893761..1893898)	CT18
STY2019	complement(1893986..1894741)	CT18
STY2020	complement(1894800..1895228)	CT18
STY2021	complement(1895228..1895959)	CT18
STY2022	complement(1896154..1896489)	CT18
STY2023	complement(1896486..1897517)	CT18
STY2024	complement(1897520..1897822)	CT18
STY2025	complement(1897826..1898476)	CT18
STY2026	complement(1898476..1900428)	CT18
STY2027	complement(1900606..1901058)	CT18
STY2028	complement(1901062..1901502)	CT18
STY2029	complement(1901514..1902659)	CT18
STY2030	complement(1902663..1903211)	CT18
STY2031	complement(1903201..1903590)	CT18
STY2032	complement(1903577..1904131)	CT18
STY2033	complement(1904128..1904535)	CT18
STY2034	complement(1904501..1904869)	CT18
STY2035	complement(1904911..1905852)	CT18
STY2036	complement(1905864..1906361)	CT18
STY2037	complement(1906366..1907598)	CT18
STY2038	complement(1907613..1908143)	CT18
STY2039	complement(1908238..1909704)	CT18
STY2040	complement(1909704..1911107)	CT18
STY2041	complement(1911073..1911822)	CT18
STY2042	complement(1911880..1912092)	CT18
STY2043	complement(1912209..1912601)	CT18
STY2044	complement(1912585..1913061)	CT18
STY2045	complement(1913065..1913406)	CT18
STY2046	1913483..1913785	CT18
STY2047	complement(1913754..1914323)	CT18
STY2048	complement(1914557..1915114)	CT18
STY2049	complement(1915298..1915393)	CT18
STY2050	complement(1915387..1915941)	CT18
STY2051	complement(1915938..1916228)	CT18
STY2052	complement(1916228..1916827)	CT18
STY2053	complement(1916899..1917150)	CT18
STY2054	complement(1917389..1917544)	CT18
STY2054A	complement(1917389..1917601)	CT18
STY2055	1917646..1917789	CT18
STY2056	complement(1917993..1919201)	CT18
STY2057	1919308..1920240	CT18
STY2058	1920237..1920791	CT18
STY2059	complement(1920890..1921297)	CT18
STY2060	complement(1921304..1921726)	CT18
STY2061	complement(1921742..1922554)	CT18
STY2062	complement(1922526..1923272)	CT18
STY2063	complement(1923279..1924067)	CT18
STY2064	complement(1924145..1924567)	CT18
STY2065	complement(1924564..1924806)	CT18
STY2066	1924903..1925322	CT18
STY2067	1925628..1925783	CT18
STY2068	1925785..1925988	CT18
STY2069	complement(1925965..1926261)	CT18
STY2070	1926656..1926877	CT18
STY2071	1926877..1927047	CT18
STY2072	1927122..1927397	CT18
STY2073	1927497..1930625	CT18
STY2074	1930637..1931689	CT18
STY20074a	1931753..1931947	CT18
STY2075	1931940..1932128	CT18
STY2076	1932235..1932516	CT18
STY2077	1932482..1933558	CT18
STY3188	complement(3054094..3055077)	CT18
STY3189	complement(3055153..3055644)	CT18
STY3191	complement(3056352..3057005)	CT18
STY3192	complement(3057550..3058080)	CT18
STY3193	complement(3058163..3059809)	CT18
