# Supplementary material for: Genetic flux over time in the Salmonella lineage
Source: Genome Biol. 2007 Jun 4;8(6):R100. doi: 10.1186/gb-2007-8-6-r100 (PMC2394748; doi:10.1186/gb-2007-8-6-r100)
Supplement: Additional data file 2 — The 1,271 PHA genes identified in the S. typhimurium LT2 genome and their relative time of insertion. [file gb-2007-8-6-r100-S2.xls]

## Sheet: Sheet1
CDS	Location	Relative Time of Insertion (on the branch prior to)
STM0014	15014..15961	node1
STM0015	16088..16432	node1
STM0016	complement(16493..17026)	node1
STM0017	complement(17043..17486)	node1
STM0018	17867..19966	node1
STM0019	20058..23054	node1
STM0020	23335..24039	node1
STM0028	31274..32119	node1
STM0029	complement(32545..32994)	node1
STM0030	33364..34368	node1
STM0031	complement(34376..34816)	node1
STM0032	35339..37057	node1
STM0033	complement(37103..38674)	node1
STM0034	complement(38773..39534)	node1
STM0035	40131..41624	node1
STM0036	41723..42913	node1
STM0037	42932..44185	node1
STM0038	44312..46027	node1
STM0042	complement(50451..51824)	node1
STM0080	93607..93837	node1
STM0081	94131..94547	node1
STM0082	complement(94771..95061)	node1
STM0083	95271..95465	node1
STM0084	95959..97848	node1
STM0100	116816..117235	node1
STM0148	complement(170860..171810)	node1
STM0149	complement(171810..173216)	node1
STM0155	182720..183004	node1
STM0156	complement(183042..183833)	node1
STM0162	191150..192421	node1
STM0163	192411..193394	node1
STM0164	193404..194171	node1
STM0233	274183..275946	node1
STM0350	complement(392419..393930)	node1
STM0351	complement(393893..397060)	node1
STM0352	complement(397057..398283)	node1
STM0353	398560..400848	node1
STM0354	400860..401324	node1
STM0355	401402..401596	node1
STM0356	401889..403142	node1
STM0357	403331..405289	node1
STM0358	405299..408271	node1
STM0359	408548..408649	node1
STM0360	408766..410169	node1
STM0361	410166..411176	node1
STM0381	434715..435428	node1
STM0382	435597..436808	node1
STM0402	complement(458073..458675)	node1
STM0458	complement(515099..516154)	node1
STM0479	complement(537930..538865)	node1
STM0520	581082..582329	node1
STM0550	complement(611492..612214)	node1
STM0551	complement(612233..612544)	node1
STM0552	complement(612706..613302)	node1
STM0567	complement(622698..623873)	node1
STM0570	627193..629163	node1
STM0571	629330..632059	node1
STM0572	complement(632187..633173)	node1
STM0573	complement(633240..634283)	node1
STM0574	complement(634316..635170)	node1
STM0575	complement(635173..635916)	node1
STM0576	complement(635931..636401)	node1
STM0577	complement(636379..636828)	node1
STM0580	complement(638146..638727)	node1
STM0581	639016..639357	node1
STM0610	673151..673711	node1
STM0611	673704..675983	node1
STM0612	675980..676537	node1
STM0613	676537..677304	node1
STM0644	705777..706871	node1
STM0690	complement(752726..753865)	node1
STM0691	complement(753852..755255)	node1
STM0699	complement(761513..761998)	node1
STM0717	782654..782989	node1
STM0770	834417..835496	node1
STM0771	835496..836272	node1
STM0787	851841..853064	node1
STM0788	853061..854002	node1
STM0789	854047..854772	node1
STM0791	856655..858175	node1
STM0799	866763..866936	node1
STM0800	866944..869241	node1
STM0884	954526..955869	node1
STM0885	955899..956219	node1
STM0886	956229..957716	node1
STM0950	complement(1027679..1028356)	node1
STM0951	complement(1028376..1029236)	node1
STM0952	1029345..1030256	node1
STM0972	1054061..1055020	node1
STM1087	complement(1175548..1176228)	node1
STM1088	complement(1176450..1177325)	node1
STM1089	1177543..1177863	node1
STM1090	complement(1177873..1178214)	node1
STM1091	complement(1178231..1179916)	node1
STM1092	1180248..1180418	node1
STM1093	complement(1180419..1180529)	node1
STM1094	complement(1180638..1182107)	node1
STM1099	complement(1185726..1187288)	node1
STM1100	complement(1187506..1187946)	node1
STM1101	1188221..1189510	node1
STM1103	1190975..1191826	node1
STM1104	1191836..1192216	node1
STM1106	1193173..1193964	node1
STM1107	1194036..1195412	node1
STM1108	1195422..1196318	node1
STM1109	1196332..1197270	node1
STM1113	1200154..1200516	node1
STM1114	1200565..1202451	node1
STM1115	1202448..1203071	node1
STM1116	1203061..1203567	node1
STM1123	complement(1207143..1207538)	node1
STM1127	complement(1215275..1216156)	node1
STM1239	1326083..1327207	node1
STM1241	complement(1329466..1329705)	node1
STM1242	complement(1329896..1330417)	node1
STM1244	complement(1331176..1331439)	node1
STM1249	complement(1334045..1334389)	node1
STM1250	1335092..1335364	node1
STM1251	1335516..1335983	node1
STM1252	1336322..1337365	node1
STM1254	complement(1338127..1338441)	node1
STM1255	1339123..1340757	node1
STM1256	1340757..1341731	node1
STM1257	1341721..1342533	node1
STM1258	1342527..1343324	node1
STM1259	1343318..1343908	node1
STM1260	complement(1343990..1345123)	node1
STM1261	1345317..1345643	node1
STM1264	1346596..1347384	node1
STM1265	1347529..1348122	node1
STM1266	1348191..1349039	node1
STM1267	complement(1349294..1349542)	node1
STM1268	complement(1349621..1349770)	node1
STM1269	1349853..1350398	node1
STM1273	1352183..1352824	node1
STM1276	1354140..1354451	node1
STM1328	complement(1407118..1408077)	node1
STM1329	1408220..1408534	node1
STM1330	1408531..1409385	node1
STM1368	complement(1450542..1451888)	node1
STM1379	complement(1461740..1463083)	node1
STM1380	complement(1463105..1463998)	node1
STM1381	complement(1464057..1464794)	node1
STM1382	complement(1464806..1466032)	node1
STM1383	complement(1466355..1469417)	node1
STM1384	complement(1469410..1470432)	node1
STM1385	complement(1470433..1471185)	node1
STM1386	1471349..1473127	node1
STM1387	1473102..1473722	node1
STM1472	complement(1547817..1549523)	node1
STM1491	complement(1568523..1569671)	node1
STM1492	complement(1569671..1570318)	node1
STM1493	complement(1570328..1571230)	node1
STM1494	complement(1571259..1571969)	node1
STM1513	1592074..1592256	node1
STM1528	complement(1605156..1605698)	node1
STM1529	1605547..1605873	node1
STM1530	1606415..1607533	node1
STM1531	complement(1607674..1608015)	node1
STM1532	complement(1608028..1608915)	node1
STM1533	complement(1608903..1609964)	node1
STM1534	complement(1609982..1610392)	node1
STM1535	complement(1610389..1610688)	node1
STM1536	complement(1610688..1611296)	node1
STM1537	complement(1611302..1612045)	node1
STM1538	complement(1611996..1613798)	node1
STM1539	complement(1613801..1614904)	node1
STM1540	1615333..1616424	node1
STM1541	1616470..1617261	node1
STM1542	complement(1617320..1618345)	node1
STM1543	complement(1618320..1619606)	node1
STM1544	complement(1619783..1621339)	node1
STM1545	complement(1621409..1622650)	node1
STM1546	complement(1622640..1624148)	node1
STM1547	1624193..1624681	node1
STM1548	1624913..1625953	node1
STM1558	complement(1636060..1638135)	node1
STM1559	complement(1638192..1640720)	node1
STM1560	complement(1640717..1642501)	node1
STM1561	complement(1642630..1643415)	node1
STM1573	1656405..1656785	node1
STM1574	complement(1656810..1658297)	node1
STM1575	1658415..1658993	node1
STM1593	1679771..1681090	node1
STM1594	1681095..1684076	node1
STM1595	1684073..1686217	node1
STM1599	complement(1689954..1690724)	node1
STM1601	complement(1691246..1691644)	node1
STM1619	1707358..1707795	node1
STM1620	complement(1707842..1709044)	node1
STM1621	complement(1709056..1709631)	node1
STM1630	complement(1720151..1720867)	node1
STM1632	complement(1722640..1722984)	node1
STM1633	1723891..1724652	node1
STM1634	1724659..1725306	node1
STM1635	1725331..1726062	node1
STM1636	1726059..1726739	node1
STM1638	1729115..1729552	node1
STM1657	complement(1751277..1752431)	node1
STM1664	complement(1757889..1758491)	node1
STM1665	1758535..1759221	node1
STM1667	complement(1759693..1760250)	node1
STM1668	complement(1760349..1761179)	node1
STM1669	complement(1761200..1763182)	node1
STM1670	complement(1763257..1764102)	node1
STM1673	complement(1766967..1767221)	node1
STM1677	complement(1769947..1770852)	node1
STM1678	1770971..1771900	node1
STM1697	complement(1789095..1789691)	node1
STM1731	1826933..1827811	node1
STM1741	complement(1834739..1835575)	node1
STM1785	complement(1883068..1884333)	node1
STM1795	1893531..1894856	node1
STM1836	complement(1933582..1935327)	node1
STM1854	complement(1951563..1951727)	node1
STM1855	complement(1952012..1952734)	node1
STM1858	1955796..1956065	node1
STM1910	2004519..2006390	node1
STM1911	complement(2006444..2007583)	node1
STM1939	complement(2032589..2032915)	node1
STM1940	complement(2033128..2034567)	node1
STM1941	complement(2034780..2035112)	node1
STM1958	complement(2046374..2047579)	node1
STM1967	2055502..2055888	node1
STM2064	complement(2138082..2138660)	node1
STM2065	complement(2138675..2140951)	node1
STM2066	2141570..2143918	node1
STM2173	2270456..2270653	node1
STM2175	complement(2271771..2272964)	node1
STM2176	complement(2272979..2273623)	node1
STM2177	complement(2273632..2274333)	node1
STM2178	complement(2274349..2275386)	node1
STM2179	complement(2275398..2276756)	node1
STM2180	2276882..2277790	node1
STM2195	complement(2292287..2292676)	node1
STM2196	complement(2292681..2294048)	node1
STM2197	2294265..2295152	node1
STM2198	2295185..2296507	node1
STM2340	complement(2453149..2454102)	node1
STM2341	complement(2454095..2454925)	node1
STM2342	complement(2454922..2456313)	node1
STM2343	complement(2456334..2456606)	node1
STM2344	complement(2456687..2457130)	node1
STM2345	2457383..2458402	node1
STM2357	complement(2467178..2468584)	node1
STM2358	complement(2468648..2469751)	node1
STM2359	complement(2469753..2471174)	node1
STM2360	complement(2471265..2472662)	node1
STM2361	2472873..2474300	node1
STM2373	complement(2485951..2486325)	node1
STM2374	2486498..2486746	node1
STM2375	2486915..2487283	node1
STM2376	2487283..2487801	node1
STM2396	complement(2507261..2508508)	node1
STM2397	complement(2508498..2510504)	node1
STM2398	complement(2510501..2511694)	node1
STM2399	2512130..2513521	node1
STM2405	complement(2520388..2522040)	node1
STM2434	complement(2547318..2547557)	node1
STM2436	2548503..2549795	node1
STM2437	2549810..2550529	node1
STM2475	complement(2585563..2585793)	node1
STM2513	complement(2627589..2633708)	node1
STM2514	complement(2634402..2641709)	node1
STM2515	complement(2641875..2647472)	node1
STM2516	complement(2647592..2648551)	node1
STM2517	complement(2648609..2650801)	node1
STM2527	complement(2660622..2661485)	node1
STM2528	complement(2661485..2662294)	node1
STM2529	complement(2662287..2662916)	node1
STM2530	complement(2662913..2665318)	node1
STM2548	2686443..2687486	node1
STM2549	2687490..2688308	node1
STM2550	2688319..2689332	node1
STM2551	complement(2689333..2690319)	node1
STM2552	complement(2690310..2690948)	node1
STM2655	complement(2795780..2796235)	node1
STM2690	2839118..2840527	node1
STM2691	2840524..2842704	node1
STM2692	2842712..2843875	node1
STM2783	complement(2931213..2932226)	node1
STM2784	complement(2932359..2933774)	node1
STM2785	complement(2933761..2934435)	node1
STM2786	2934590..2935567	node1
STM2787	2935579..2936013	node1
STM2788	2936024..2937538	node1
STM2861	3006368..3007285	node1
STM2862	3007282..3008103	node1
STM2863	3008100..3008960	node1
STM2864	3008951..3009799	node1
STM2865	complement(3009898..3010806)	node1
STM2866	complement(3010967..3011722)	node1
STM2867	complement(3012107..3012994)	node1
STM2868	complement(3013339..3013791)	node1
STM2869	complement(3013788..3014468)	node1
STM2870	complement(3014425..3015024)	node1
STM2871	complement(3014996..3015754)	node1
STM2872	complement(3015751..3016056)	node1
STM2873	complement(3016075..3016317)	node1
STM2874	complement(3016342..3017520)	node1
STM2875	3017836..3018765	node1
STM2876	3019856..3021517	node1
STM2877	3021535..3022017	node1
STM2878	complement(3022071..3023702)	node1
STM2879	complement(3023689..3024081)	node1
STM2880	complement(3024108..3024368)	node1
STM2881	complement(3024412..3024660)	node1
STM2882	complement(3024679..3026736)	node1
STM2883	complement(3026755..3027786)	node1
STM2884	complement(3027857..3029086)	node1
STM2885	complement(3029114..3030895)	node1
STM2886	complement(3030898..3031395)	node1
STM2887	complement(3031533..3032603)	node1
STM2888	complement(3032590..3033381)	node1
STM2889	complement(3033385..3033645)	node1
STM2890	complement(3033671..3034345)	node1
STM2891	complement(3034335..3035246)	node1
STM2892	complement(3035246..3036256)	node1
STM2893	complement(3036256..3036699)	node1
STM2894	complement(3036677..3037972)	node1
STM2895	complement(3037969..3038376)	node1
STM2896	complement(3038400..3040457)	node1
STM2897	complement(3040482..3041600)	node1
STM2898	complement(3041597..3043285)	node1
STM2899	complement(3043282..3043932)	node1
STM2900	3044389..3044832	node1
STM2904	3047332..3047622	node1
STM2905	3047619..3048146	node1
STM2906	complement(3048219..3048407)	node1
STM2910	complement(3052902..3053282)	node1
STM2911	complement(3053279..3054487)	node1
STM2912	3054575..3055507	node1
STM2913	complement(3055549..3057045)	node1
STM2914	complement(3057042..3057992)	node1
STM2945	3087148..3088101	node1
STM2950	complement(3093384..3094181)	node1
STM2959	complement(3109319..3110461)	node1
STM2986	3137904..3138791	node1
STM3020	complement(3180959..3181822)	node1
STM3021	3181899..3182381	node1
STM3033	complement(3195156..3195554)	node1
STM3034	complement(3195554..3195781)	node1
STM3098	complement(3259128..3259814)	node1
STM3130	complement(3290592..3290972)	node1
STM3131	complement(3290972..3291457)	node1
STM3132	complement(3292183..3293106)	node1
STM3133	complement(3293145..3294023)	node1
STM3138	complement(3300619..3301677)	node1
STM3141	complement(3305364..3306074)	node1
STM3142	complement(3306074..3307126)	node1
STM3152	complement(3314324..3315967)	node1
STM3154	complement(3317048..3317563)	node1
STM3155	3317655..3318065	node1
STM3156	3318052..3318456	node1
STM3167	3327928..3328383	node1
STM3191	3354502..3355467	node1
STM3192	3355503..3356297	node1
STM3193	3356317..3356988	node1
STM3194	3357003..3357680	node1
STM3388	3557926..3560025	node1
STM3547	3716370..3717584	node1
STM3548	3717600..3718361	node1
STM3549	3718415..3719386	node1
STM3550	3719383..3720417	node1
STM3577	3744842..3746485	node1
STM3595	complement(3766164..3767435)	node1
STM3598	complement(3769992..3771035)	node1
STM3599	complement(3771094..3772413)	node1
STM3600	complement(3772467..3773312)	node1
STM3601	complement(3773376..3774353)	node1
STM3602	complement(3774529..3775248)	node1
STM3604	complement(3777236..3778825)	node1
STM3605	3779106..3779462	node1
STM3631	complement(3816585..3817910)	node1
STM3632	complement(3817968..3819092)	node1
STM3633	3819242..3820249	node1
STM3650	3836825..3837364	node1
STM3651	complement(3837736..3838221)	node1
STM3652	complement(3838209..3838496)	node1
STM3681	3869680..3870561	node1
STM3736	complement(3928434..3929336)	node1
STM3737	3929410..3930291	node1
STM3761	3959839..3960519	node1
STM3762	complement(3960748..3961227)	node1
STM3763	complement(3961542..3964268)	node1
STM3764	complement(3964488..3965183)	node1
STM3766	complement(3966637..3967578)	node1
STM3767	complement(3967814..3968557)	node1
STM3768	complement(3968544..3969653)	node1
STM3769	complement(3969657..3970517)	node1
STM3770	complement(3970514..3971263)	node1
STM3771	complement(3971409..3971894)	node1
STM3772	complement(3971905..3972330)	node1
STM3773	complement(3972549..3975347)	node1
STM3775	3975943..3977325	node1
STM4041	complement(4251776..4252099)	node1
STM4042	complement(4252099..4252758)	node1
STM4042A	4252841..4253407	node1
STM4051	4262552..4263235	node1
STM4052	complement(4263393..4264700)	node1
STM4053	complement(4264693..4265208)	node1
STM4054	complement(4265227..4266210)	node1
STM4097	complement(4306021..4306683)	node1
STM4103	complement(4315517..4316641)	node1
STM4104	4316777..4318333	node1
STM4242	4462562..4463872	node1
STM4252	complement(4472301..4472639)	node1
STM4253	complement(4472626..4473081)	node1
STM4257	4477857..4478489	node1
STM4258	4478486..4479874	node1
STM4259	4479864..4481183	node1
STM4260	4481180..4482457	node1
STM4261	4482474..4499153	node1
STM4262	4499193..4501259	node1
STM4267	4505131..4505799	node1
STM4270	complement(4509386..4510273)	node1
STM4271	4510377..4510787	node1
STM4272	4510780..4511469	node1
STM4286	complement(4527852..4528760)	node1
STM4302	complement(4548594..4548860)	node1
STM4305	4551958..4554309	node1
STM4306	4554323..4554949	node1
STM4307	4554942..4555715	node1
STM4308	4555731..4556384	node1
STM4309	complement(4556468..4557868)	node1
STM4314	complement(4560598..4560885)	node1
STM4315	complement(4560882..4561757)	node1
STM4337	complement(4580656..4581243)	node1
STM4395	4632101..4633027	node1
STM4412	complement(4651963..4653171)	node1
STM4413	complement(4653168..4654331)	node1
STM4440	4683942..4684280	node1
STM4441	4684291..4684653	node1
STM4442	4684653..4684955	node1
STM4443	4684978..4685754	node1
STM4444	4685766..4686410	node1
STM4445	4686469..4687602	node1
STM4446	4687586..4688704	node1
STM4447	4688701..4689330	node1
STM4448	4689457..4691370	node1
STM4463	complement(4705132..4705620)	node1
STM4464	complement(4705807..4707210)	node1
STM4465	complement(4707266..4708270)	node1
STM4466	complement(4708382..4709314)	node1
STM4467	complement(4709325..4710545)	node1
STM4471	4713345..4714157	node1
STM4500	complement(4753941..4755572)	node1
STM4501	complement(4755577..4755834)	node1
STM4502	4756323..4756931	node1
STM4504	4758454..4759365	node1
STM4505	4759570..4760031	node1
STM4506	complement(4760028..4760702)	node1
STM4508	complement(4761826..4762839)	node1
STM4509	4763557..4764087	node1
STM4510	4764326..4765060	node1
STM4519	4774458..4775828	node1
STM4520	complement(4775923..4776066)	node1
STM4534	4792067..4794832	node1
STM4535	4794934..4795356	node1
STM4536	4795371..4795832	node1
STM4537	4795858..4796637	node1
STM4538	4796627..4797463	node1
STM4539	4797476..4798537	node1
STM4540	4798534..4799565	node1
STM4549	complement(4807528..4807986)	node1
STM4551	complement(4809046..4810110)	node1
STM4591	complement(4847811..4848896)	node1
STM4592	complement(4848937..4849494)	node1
STM4593	complement(4849512..4852049)	node1
STM4594	complement(4852095..4852778)	node1
STM4595	complement(4852849..4853394)	node1
STM4596	complement(4853733..4854404)	node1
STM4597	complement(4854789..4855103)	node1
STM0509	569722..570855	node2
STM0510	571112..571942	node2
STM0511	571979..572995	node2
STM0512	572988..573647	node2
STM0971	complement(1053604..1053930)	node2
STM1128	complement(1216441..1217937)	node2
STM1129	complement(1218274..1218954)	node2
STM1131	1220666..1221358	node2
STM1132	1221641..1222921	node2
STM1133	1222932..1224038	node2
STM1224	complement(1309844..1310854)	node2
STM1236	complement(1323222..1323551)	node2
STM1389	complement(1474128..1475087)	node2
STM1390	complement(1475260..1475988)	node2
STM1391	complement(1476167..1476805)	node2
STM1392	complement(1476836..1479598)	node2
STM1393	1479999..1480400	node2
STM1394	1480402..1481895	node2
STM1395	1481876..1483087	node2
STM1396	1483095..1483337	node2
STM1397	1483601..1483927	node2
STM1398	1483934..1484524	node2
STM1399	1484521..1484994	node2
STM1400	1484997..1486451	node2
STM1401	1486467..1487054	node2
STM1402	1487057..1487473	node2
STM1403	1487525..1487959	node2
STM1404	1487975..1488757	node2
STM1405	1488754..1489443	node2
STM1406	1489537..1489752	node2
STM1407	1489793..1490020	node2
STM1408	1490032..1490280	node2
STM1409	1490277..1491026	node2
STM1410	1491044..1491592	node2
STM1411	1491589..1492263	node2
STM1412	1492229..1493245	node2
STM1413	1493303..1493671	node2
STM1414	1493656..1495701	node2
STM1415	1495691..1496992	node2
STM1416	1496995..1497372	node2
STM1417	1497353..1497727	node2
STM1418	1497708..1498676	node2
STM1419	1498744..1499391	node2
STM1420	1499388..1499654	node2
STM1421	1499655..1500434	node2
STM1422	1500431..1501489	node2
STM1555	1632130..1633137	node2
STM1556	1633281..1634732	node2
STM1602	1692181..1693131	node2
STM1631	1721293..1722519	node2
STM1698	complement(1790157..1791530)	node2
STM1698A	1791565..1791744	node2
STM1699	1791719..1792018	node2
STM2019	complement(2099682..2101202)	node2
STM2020	complement(2101199..2102014)	node2
STM2021	complement(2102023..2102700)	node2
STM2022	complement(2102687..2102968)	node2
STM2023	complement(2102970..2103707)	node2
STM2024	complement(2103704..2104417)	node2
STM2025	complement(2104414..2105208)	node2
STM2026	complement(2105211..2106002)	node2
STM2027	complement(2105999..2106724)	node2
STM2028	complement(2106724..2107779)	node2
STM2029	complement(2107760..2108533)	node2
STM2030	complement(2108517..2109095)	node2
STM2031	complement(2109085..2109690)	node2
STM2032	complement(2109684..2110823)	node2
STM2033	complement(2110823..2111455)	node2
STM2034	complement(2111466..2112425)	node2
STM2035	complement(2112422..2113801)	node2
STM2036	complement(2114399..2115310)	node2
STM2037	complement(2115527..2116321)	node2
STM2038	2116846..2117130	node2
STM2039	2117238..2117939	node2
STM2040	2117958..2119622	node2
STM2041	2119633..2120307	node2
STM2042	2120322..2120843	node2
STM2043	2120853..2122685	node2
STM2044	2122675..2123025	node2
STM2045	2123044..2123319	node2
STM2046	2123323..2123805	node2
STM2047	2123805..2124437	node2
STM2048	2124434..2124925	node2
STM2049	2124929..2125204	node2
STM2050	2125214..2126224	node2
STM2051	2126221..2127615	node2
STM2052	2127627..2128739	node2
STM2053	2128736..2130091	node2
STM2054	2130094..2130648	node2
STM2055	2130648..2130998	node2
STM2056	2131003..2131455	node2
STM2057	2131440..2132654	node2
STM2058	2132712..2133614	node2
STM2137	2231496..2232542	node2
STM2138	complement(2232578..2232994)	node2
STM2139	complement(2233116..2233451)	node2
STM2208	complement(2308969..2309634)	node2
STM2209	complement(2309636..2309758)	node2
STM2287	2394795..2395748	node2
STM2772	2914842..2915414	node2
STM2773	2916377..2917492	node2
STM2774	2917573..2921226	node2
STM2775	2921336..2922580	node2
STM2776	2922612..2923547	node2
STM2777	complement(2923589..2925769)	node2
STM2779	complement(2926295..2926627)	node2
STM2780	complement(2926802..2927854)	node2
STM2781	2928373..2929302	node2
STM2782	2929595..2930491	node2
STM2901	3045263..3045712	node2
STM2902	3045697..3046044	node2
STM3036	3196484..3197290	node2
STM3124	3284090..3284773	node2
STM3125	complement(3284877..3285434)	node2
STM3126	complement(3285412..3286911)	node2
STM3127	complement(3287120..3287494)	node2
STM3696	complement(3890132..3891136)	node2
STM3697	3891455..3892651	node2
STM3698	3892725..3894035	node2
STM3791	complement(3991219..3992232)	node2
STM3792	complement(3992244..3993560)	node2
STM3793	complement(3993591..3994511)	node2
STM3794	3994836..3995621	node2
STM4155	4374278..4374601	node2
STM4156	complement(4374607..4374951)	node2
STM4157	4375350..4376360	node2
STM4158	4376683..4376871	node2
STM4351	complement(4595404..4596144)	node2
STM0041	complement(48372..50411)	node3
STM0050	58946..60148	node3
STM0052	complement(61106..61792)	node3
STM0053	complement(61794..63413)	node3
STM0054	complement(63548..64849)	node3
STM0055	complement(64862..66637)	node3
STM0056	complement(66654..66893)	node3
STM0057	complement(67052..68392)	node3
STM0058	68637..69680	node3
STM0059	69710..70003	node3
STM0060	70000..70869	node3
STM0061	70880..72400	node3
STM0062	72400..72951	node3
STM0063	72929..73837	node3
STM0098	complement(115477..116097)	node3
STM0266	complement(304665..305720)	node3
STM0267	complement(305731..306726)	node3
STM0268	complement(306723..308606)	node3
STM0269	complement(308622..309116)	node3
STM0270	complement(309113..309937)	node3
STM0271	complement(309924..310826)	node3
STM0272	311194..313833	node3
STM0273	313933..314475	node3
STM0274	314499..316007	node3
STM0274A	316070..316180	node3
STM0275	316307..316639	node3
STM0276	316893..317378	node3
STM0277	317683..318168	node3
STM0278	318153..318536	node3
STM0279	318679..319164	node3
STM0280	319231..319767	node3
STM0281	319771..321114	node3
STM0282	321111..322415	node3
STM0283	322420..323193	node3
STM0284	323396..323827	node3
STM0285	323861..327730	node3
STM0286	327730..328518	node3
STM0287	328515..328931	node3
STM0288	328955..329476	node3
STM0289	329873..332062	node3
STM0290	332086..332532	node3
STM0291	332551..336645	node3
STM0295	340044..340352	node3
STM0296	complement(340454..340702)	node3
STM0297	340755..340952	node3
STM0298	341178..341459	node3
STM0299	342209..342721	node3
STM0300	342829..343542	node3
STM0301	343566..346076	node3
STM0302	346098..346568	node3
STM0303	346974..347795	node3
STM0304	348610..349557	node3
STM0305	349674..349889	node3
STM0306	complement(349893..350612)	node3
STM0307	complement(350943..351350)	node3
STM0335	378536..378934	node3
STM0336	complement(378981..379739)	node3
STM0337	complement(379705..381030)	node3
STM0338	complement(381035..383596)	node3
STM0339	complement(383580..384341)	node3
STM0340	complement(384403..384939)	node3
STM0341	385573..386337	node3
STM0342	386310..386609	node3
STM0343	387109..388683	node3
STM0344	388783..389526	node3
STM0345	389499..389987	node3
STM0346	390388..390912	node3
STM0347	391056..391697	node3
STM0348	391708..391932	node3
STM0349	391990..392349	node3
STM0362	411193..411417	node3
STM0363	411513..412517	node3
STM0409	465308..465673	node3
STM0410	465699..466391	node3
STM0412	complement(467156..467482)	node3
STM0426	complement(479360..480157)	node3
STM0427	complement(480160..481020)	node3
STM0428	complement(481023..482132)	node3
STM0429	complement(482138..483151)	node3
STM0430	complement(483349..484068)	node3
STM0431	484208..485311	node3
STM0432	485318..486130	node3
STM0436A	complement(489947..490108)	node3
STM0437	490256..491767	node3
STM0438	491989..493272	node3
STM0497	complement(556964..557791)	node3
STM0554	complement(613593..613781)	node3
STM0556	complement(614199..614417)	node3
STM0557	complement(614804..616456)	node3
STM0558	complement(616437..617363)	node3
STM0559	complement(617360..617722)	node3
STM0561	complement(618590..618919)	node3
STM0562	619028..619207	node3
STM0649	711944..712285	node3
STM0650	712302..713474	node3
STM0651	713524..714477	node3
STM0652	714545..716473	node3
STM0654	complement(717078..718073)	node3
STM0655	718198..718905	node3
STM0656	718902..720335	node3
STM0657	720347..721042	node3
STM0658	721039..722511	node3
STM0659	complement(722533..724212)	node3
STM0660	complement(724288..725526)	node3
STM0715	781437..781568	node3
STM0719	784017..785168	node3
STM0720	785165..786061	node3
STM0721	786074..787207	node3
STM0722	787336..788106	node3
STM0723	788110..788820	node3
STM0724	788914..790692	node3
STM0725	790885..791718	node3
STM0726	791776..793671	node3
STM0727	793739..793876	node3
STM0777	complement(841820..842728)	node3
STM0809	874971..875579	node3
STM0810	875587..876147	node3
STM1001	complement(1093080..1093541)	node3
STM1003	1095317..1096753	node3
STM1228	1314650..1315984	node3
STM1600	complement(1690983..1691213)	node3
STM1637	1726876..1728426	node3
STM1672	1765644..1766753	node3
STM1760	complement(1853726..1855255)	node3
STM1857	complement(1955007..1955426)	node3
STM1859	1956231..1956371	node3
STM1860	complement(1956854..1957711)	node3
STM1861	1957835..1958203	node3
STM1862	1959507..1960421	node3
STM1863	1960554..1960712	node3
STM1864	1960722..1961336	node3
STM1999	complement(2081709..2081870)	node3
STM2010	2092807..2092968	node3
STM2011	complement(2092957..2093283)	node3
STM2082	complement(2160931..2162361)	node3
STM2083	complement(2162433..2163866)	node3
STM2084	complement(2163853..2165292)	node3
STM2085	complement(2165293..2166237)	node3
STM2086	complement(2166238..2167299)	node3
STM2087	complement(2167619..2168620)	node3
STM2088	complement(2168625..2169917)	node3
STM2089	complement(2169999..2170898)	node3
STM2090	complement(2170926..2172239)	node3
STM2091	complement(2172266..2173345)	node3
STM2092	complement(2173350..2174123)	node3
STM2093	complement(2174120..2175112)	node3
STM2133	2225846..2226730	node3
STM2134	2226730..2227446	node3
STM2135	2227457..2229568	node3
STM2156A	2252643..2253173	node3
STM2225	complement(2326826..2327446)	node3
STM2241	complement(2340885..2343251)	node3
STM2242	complement(2343420..2343623)	node3
STM2243	complement(2343920..2344711)	node3
STM2244	2345014..2345217	node3
STM2245	complement(2345409..2345972)	node3
STM2273	complement(2376757..2377959)	node3
STM2274	complement(2377974..2379299)	node3
STM2275	2379349..2380233	node3
STM2329	complement(2439893..2440045)	node3
STM2377	complement(2487868..2488524)	node3
STM2452	2562125..2562454	node3
STM2453	2562583..2563860	node3
STM2534	2673995..2674663	node3
STM2573	complement(2718475..2719392)	node3
STM2574	complement(2719414..2720610)	node3
STM2575	2720726..2721652	node3
STM2680	2820947..2821552	node3
STM2955	complement(3102440..3102796)	node3
STM3025	complement(3185253..3186011)	node3
STM3026	complement(3186654..3187730)	node3
STM3031	complement(3193102..3193638)	node3
STM3035	3195958..3196209	node3
STM3052	complement(3210788..3211681)	node3
STM3175	complement(3339316..3340182)	node3
STM3251	complement(3420480..3421427)	node3
STM3252	complement(3421438..3422271)	node3
STM3254	3423470..3424384	node3
STM3255	3424411..3425838	node3
STM3256	3425825..3426631	node3
STM3350	complement(3517981..3518712)	node3
STM3351	complement(3518732..3520033)	node3
STM3352	complement(3520046..3521821)	node3
STM3353	complement(3521837..3522091)	node3
STM3356	complement(3523796..3525064)	node3
STM3357	complement(3525275..3525940)	node3
STM3358	complement(3525927..3526556)	node3
STM3670	3857137..3858069	node3
STM3678	complement(3864821..3865636)	node3
STM3679	3865900..3867855	node3
STM3690	3880501..3881184	node3
STM3691	3881228..3885613	node3
STM3752	complement(3948987..3949331)	node3
STM3753	3950009..3951199	node3
STM3754	3951196..3951546	node3
STM3755	3951733..3952770	node3
STM3756	3954069..3954686	node3
STM3757	3954761..3957628	node3
STM3758	complement(3957723..3958187)	node3
STM3759	complement(3958198..3959055)	node3
STM3760	complement(3959108..3959221)	node3
STM3832	4035356..4036618	node3
STM3833	4036632..4037825	node3
STM3834	4037940..4038836	node3
STM3858	complement(4064792..4066165)	node3
STM3859	complement(4066214..4067032)	node3
STM3860	4067127..4068884	node3
STM3863	complement(4072743..4073441)	node3
STM3906	4115668..4115985	node3
STM3907	4115982..4116323	node3
STM3940	4149021..4149374	node3
STM3941	4149560..4150102	node3
STM3942	4150114..4150476	node3
STM3944	complement(4150937..4151326)	node3
STM3980	4186117..4186830	node3
STM3981	4186882..4187940	node3
STM4010	complement(4219262..4219996)	node3
STM4011	complement(4219981..4220859)	node3
STM4012	complement(4220856..4222097)	node3
STM4013	complement(4222099..4222974)	node3
STM4014	complement(4222967..4223992)	node3
STM4015	complement(4224005..4224853)	node3
STM4057	4267930..4268325	node3
STM4065	4275604..4276938	node3
STM4066	4276949..4277908	node3
STM4067	4277918..4278958	node3
STM4068	4279021..4279743	node3
STM4069	4279841..4280005	node3
STM4070	4280021..4280152	node3
STM4071	complement(4280242..4280508)	node3
STM4080	4289409..4290173	node3
STM4098	complement(4306884..4308674)	node3
STM4102	complement(4313424..4314281)	node3
STM4191	4414757..4414858	node3
STM4312	complement(4560083..4560352)	node3
STM4313	complement(4560360..4560575)	node3
STM4316	complement(4562022..4562243)	node3
STM4317	4562560..4562853	node3
STM4318	4562850..4563341	node3
STM4319	complement(4563589..4564341)	node3
STM4457	complement(4702512..4702958)	node3
STM4472	complement(4714391..4714879)	node3
STM4522	complement(4776272..4776973)	node3
STM4524	complement(4777606..4779015)	node3
STM4525	complement(4779012..4780601)	node3
STM4526	complement(4780759..4784268)	node3
STM4527	4784466..4785380	node3
STM4528	4785649..4785936	node3
STM4529	4785923..4786225	node3
STM0174	complement(203991..205070)	node4[NTS]
STM0175	complement(205079..207625)	node4[NTS]
STM0176	complement(207652..208335)	node4[NTS]
STM0177	complement(208383..208922)	node4[NTS]
STM0324	369158..369379	node4[NTS]
STM0325	complement(369197..369997)	node4[NTS]
STM0327	370739..371062	node4[NTS]
STM0328	371403..372641	node4[NTS]
STM0329	372773..374194	node4[NTS]
STM0330	374196..374822	node4[NTS]
STM0331	374837..375715	node4[NTS]
STM0332	375715..376629	node4[NTS]
STM0333	376663..377628	node4[NTS]
STM0334	complement(377573..377845)	node4[NTS]
STM0538	complement(600564..601388)	node4[NTS]
STM0539	complement(601385..601822)	node4[NTS]
STM0672	complement(737297..737872)	node4[NTS]
STM0761	complement(824918..825463)	node4[NTS]
STM0762	complement(825478..826323)	node4[NTS]
STM0763	826492..827343	node4[NTS]
STM0764	complement(827344..828327)	node4[NTS]
STM0765	828571..829818	node4[NTS]
STM0766	829868..830113	node4[NTS]
STM0768	831919..833220	node4[NTS]
STM0769	833339..834037	node4[NTS]
STM0839	907237..907980	node4[NTS]
STM0854	926181..926696	node4[NTS]
STM0855	926614..927468	node4[NTS]
STM0856	927479..928426	node4[NTS]
STM0857	928720..929883	node4[NTS]
STM0858	930332..932017	node4[NTS]
STM0859	complement(932023..932913)	node4[NTS]
STM0860	complement(933178..933603)	node4[NTS]
STM1188	1273246..1273989	node4[NTS]
STM1240	complement(1328189..1328977)	node4[NTS]
STM1350	complement(1430189..1431829)	node4[NTS]
STM1351	complement(1431919..1432212)	node4[NTS]
STM1352	complement(1432209..1433495)	node4[NTS]
STM1353	complement(1433552..1434487)	node4[NTS]
STM1354	complement(1434509..1435273)	node4[NTS]
STM1355	1435737..1436627	node4[NTS]
STM1356	complement(1436703..1437854)	node4[NTS]
STM1357	complement(1437868..1439421)	node4[NTS]
STM1359	complement(1440420..1441286)	node4[NTS]
STM1360	complement(1441353..1442588)	node4[NTS]
STM1361	complement(1442952..1444163)	node4[NTS]
STM1362	complement(1444304..1444663)	node4[NTS]
STM1629	1719621..1720022	node4[NTS]
STM1865	complement(1961663..1961788)	node4[NTS]
STM1867	1963179..1963379	node4[NTS]
STM1868	complement(1963476..1964357)	node4[NTS]
STM1868A	1965083..1965250	node4[NTS]
STM1869	complement(1965507..1966040)	node4[NTS]
STM1869A	complement(1966094..1966381)	node4[NTS]
STM1870	1966514..1967008	node4[NTS]
STM1871	1967026..1967922	node4[NTS]
STM1933	complement(2027922..2028560)	node4[NTS]
STM2005	2084458..2084931	node4[NTS]
STM2006	2085406..2086104	node4[NTS]
STM2007	2086921..2088615	node4[NTS]
STM2008	2088672..2090402	node4[NTS]
STM2315	complement(2421685..2423466)	node4[NTS]
STM2507	complement(2621481..2621717)	node4[NTS]
STM2508	2621943..2622272	node4[NTS]
STM2509	complement(2622292..2622648)	node4[NTS]
STM3079	complement(3240644..3241600)	node4[NTS]
STM3080	complement(3241814..3242287)	node4[NTS]
STM3081	complement(3242326..3243333)	node4[NTS]
STM3082	complement(3243347..3244363)	node4[NTS]
STM3083	complement(3244366..3245838)	node4[NTS]
STM3084	complement(3247098..3247898)	node4[NTS]
STM3085	complement(3248052..3248783)	node4[NTS]
STM3117	complement(3276380..3276814)	node4[NTS]
STM3118	complement(3276825..3278150)	node4[NTS]
STM3119	complement(3278175..3278702)	node4[NTS]
STM3120	complement(3278726..3279568)	node4[NTS]
STM3121	3279660..3280538	node4[NTS]
STM3122	complement(3280586..3282325)	node4[NTS]
STM3123	complement(3282394..3283578)	node4[NTS]
STM3169	3331597..3332580	node4[NTS]
STM3170	3332622..3333104	node4[NTS]
STM3171	3333115..3334422	node4[NTS]
STM3277	complement(3443318..3444037)	node4[NTS]
STM3278	3444196..3444726	node4[NTS]
STM3343	complement(3511454..3512206)	node4[NTS]
STM3516	complement(3679693..3679968)	node4[NTS]
STM3517	complement(3679971..3680231)	node4[NTS]
STM3518	complement(3680340..3681359)	node4[NTS]
STM3519	complement(3681363..3682580)	node4[NTS]
STM3521	complement(3683125..3684678)	node4[NTS]
STM3522	3684868..3686451	node4[NTS]
STM3527	complement(3690286..3690831)	node4[NTS]
STM3528	complement(3690841..3692400)	node4[NTS]
STM3529	complement(3692494..3693603)	node4[NTS]
STM3531	3695271..3696986	node4[NTS]
STM3532	3697030..3697935	node4[NTS]
STM3533	complement(3697979..3698734)	node4[NTS]
STM3558	complement(3727936..3728304)	node4[NTS]
STM3559	complement(3728301..3728528)	node4[NTS]
STM3636	complement(3822485..3823012)	node4[NTS]
STM3637	complement(3823018..3824097)	node4[NTS]
STM3638	complement(3824115..3826643)	node4[NTS]
STM3639	complement(3826666..3827364)	node4[NTS]
STM3640	complement(3827449..3827985)	node4[NTS]
STM4112	4327301..4328380	node4[NTS]
STM4113	4328395..4328715	node4[NTS]
STM4114	4328814..4331111	node4[NTS]
STM4115	4331077..4331955	node4[NTS]
STM4116	4331957..4332310	node4[NTS]
STM0065	75088..75435	node5[STM]
STM0099	116299..116601	node5[STM]
STM0159	complement(188515..189357)	node5[STM]
STM0292	337095..337835	node5[STM]
STM0293	337829..338275	node5[STM]
STM0294	338838..339275	node5[STM]
STM0861	933950..934630	node5[STM]
STM0947	complement(1026087..1026770)	node5[STM]
STM0948	complement(1026941..1027342)	node5[STM]
STM1005	complement(1098228..1099520)	node5[STM]
STM1006	complement(1099565..1099813)	node5[STM]
STM1007	complement(1099854..1100093)	node5[STM]
STM1008	complement(1100136..1101293)	node5[STM]
STM1009	complement(1101256..1104141)	node5[STM]
STM1010	complement(1104268..1104567)	node5[STM]
STM1011	complement(1104740..1105000)	node5[STM]
STM1012	complement(1105050..1105460)	node5[STM]
STM1013	1105785..1106159	node5[STM]
STM1014	1106244..1107227	node5[STM]
STM1015	1107230..1107979	node5[STM]
STM1016	1107990..1108337	node5[STM]
STM1017	1108334..1108645	node5[STM]
STM1018	1108723..1109013	node5[STM]
STM1019	1109305..1109538	node5[STM]
STM1020	1109954..1110556	node5[STM]
STM1021	1110765..1111376	node5[STM]
STM1022	1111509..1112306	node5[STM]
STM1023	1112373..1112690	node5[STM]
STM1024	1112864..1112989	node5[STM]
STM1025	complement(1113125..1113574)	node5[STM]
STM1026	complement(1113935..1114447)	node5[STM]
STM1027	1114978..1115226	node5[STM]
STM1028	1115210..1115662	node5[STM]
STM1029	1115680..1116159	node5[STM]
STM1030	1116367..1116900	node5[STM]
STM1031	1116857..1118995	node5[STM]
STM1032	1119429..1120742	node5[STM]
STM1033	1120666..1122747	node5[STM]
STM1034	1122838..1123161	node5[STM]
STM1035	1123154..1123453	node5[STM]
STM1036	1123434..1124000	node5[STM]
STM1037	1123997..1124398	node5[STM]
STM1038	1124410..1125159	node5[STM]
STM1039	1125205..1125603	node5[STM]
STM1040	1125600..1125929	node5[STM]
STM1041	1126009..1128996	node5[STM]
STM1042	1128993..1129325	node5[STM]
STM1043	1129424..1129921	node5[STM]
STM1044	complement(1130053..1130586)	node5[STM]
STM1045	1130676..1131371	node5[STM]
STM1046	1131381..1132118	node5[STM]
STM1047	1132016..1132720	node5[STM]
STM1048	1132792..1135239	node5[STM]
STM1049	1136476..1138914	node5[STM]
STM1050	1138914..1139495	node5[STM]
STM1051	1139971..1140939	node5[STM]
STM1053	complement(1141587..1142213)	node5[STM]
STM1054	complement(1142282..1142581)	node5[STM]
STM1055	complement(1142566..1143252)	node5[STM]
STM1056	complement(1143523..1143714)	node5[STM]
STM1550	complement(1626565..1626849)	node5[STM]
STM1551	complement(1626839..1627087)	node5[STM]
STM1552	1627919..1628827	node5[STM]
STM1554	complement(1630405..1631871)	node5[STM]
STM1896	1991104..1992000	node5[STM]
STM2230	complement(2330961..2331464)	node5[STM]
STM2231	2331492..2331782	node5[STM]
STM2232	2332130..2333959	node5[STM]
STM2233	complement(2334013..2334456)	node5[STM]
STM2234	complement(2334834..2335361)	node5[STM]
STM2235	complement(2335364..2336605)	node5[STM]
STM2236	complement(2336666..2337184)	node5[STM]
STM2237	complement(2337198..2337527)	node5[STM]
STM2238	2337824..2339155	node5[STM]
STM2239	complement(2339184..2339552)	node5[STM]
STM2240	complement(2339567..2340556)	node5[STM]
STM2439	2550981..2551520	node5[STM]
STM2584	2728976..2730469	node5[STM]
STM2585	2731356..2731901	node5[STM]
STM2585A	2733013..2733240	node5[STM]
STM2586	complement(2733337..2733915)	node5[STM]
STM2587	complement(2733905..2734729)	node5[STM]
STM2588	complement(2734726..2737098)	node5[STM]
STM2589	complement(2737516..2740794)	node5[STM]
STM2590	complement(2740856..2741503)	node5[STM]
STM2591	complement(2741401..2742000)	node5[STM]
STM2592	complement(2742145..2742843)	node5[STM]
STM2593	complement(2742853..2743182)	node5[STM]
STM2594	complement(2743185..2746280)	node5[STM]
STM2595	complement(2746252..2746590)	node5[STM]
STM2596	complement(2746587..2746982)	node5[STM]
STM2597	complement(2747033..2747779)	node5[STM]
STM2598	complement(2747787..2748188)	node5[STM]
STM2599	2748177..2749427	node5[STM]
STM2600	complement(2749476..2750054)	node5[STM]
STM2601	complement(2750082..2750465)	node5[STM]
STM2602	complement(2750476..2750835)	node5[STM]
STM2603	complement(2750893..2751921)	node5[STM]
STM2604	complement(2751976..2752323)	node5[STM]
STM2605	complement(2752336..2753832)	node5[STM]
STM2606	complement(2753822..2755402)	node5[STM]
STM2607	complement(2755399..2755602)	node5[STM]
STM2608	complement(2755586..2757517)	node5[STM]
STM2609	complement(2757539..2758033)	node5[STM]
STM2610	2758320..2758721	node5[STM]
STM2611	complement(2758957..2759409)	node5[STM]
STM2612	complement(2759427..2759879)	node5[STM]
STM2613	complement(2759863..2760192)	node5[STM]
STM2614	2760468..2761154	node5[STM]
STM2616	complement(2762064..2762627)	node5[STM]
STM2617	complement(2762900..2763577)	node5[STM]
STM2618	complement(2763574..2763714)	node5[STM]
STM2619	complement(2763711..2764322)	node5[STM]
STM2620	complement(2764531..2765133)	node5[STM]
STM2621	complement(2765549..2765782)	node5[STM]
STM2622	complement(2766074..2766367)	node5[STM]
STM2623	complement(2766442..2766753)	node5[STM]
STM2624	complement(2766750..2767097)	node5[STM]
STM2625	complement(2767108..2767857)	node5[STM]
STM2626	complement(2767860..2768843)	node5[STM]
STM2627	complement(2768928..2769302)	node5[STM]
STM2628	2769627..2770037	node5[STM]
STM2629	2770087..2770347	node5[STM]
STM2630	2770340..2770498	node5[STM]
STM2631	2770520..2770870	node5[STM]
STM2632	2770997..2773882	node5[STM]
STM2633	2773845..2775002	node5[STM]
STM2634	2775045..2775284	node5[STM]
STM2635	2775325..2775609	node5[STM]
STM2636	complement(2775587..2776816)	node5[STM]
STM2741	2879461..2880054	node5[STM]
STM2742	2880444..2881637	node5[STM]
STM2743	complement(2881972..2882799)	node5[STM]
STM2744	2883250..2883465	node5[STM]
STM2745	2883501..2885570	node5[STM]
STM2746	2886073..2887356	node5[STM]
STM2747	2887401..2888219	node5[STM]
STM2748	complement(2888373..2888729)	node5[STM]
STM2749	2888824..2889108	node5[STM]
STM2750	2889221..2889742	node5[STM]
STM2751	2889739..2890113	node5[STM]
STM2752	2890110..2891090	node5[STM]
STM2753	2891101..2892114	node5[STM]
STM2754	2892409..2893611	node5[STM]
STM2755	complement(2893685..2894320)	node5[STM]
STM2756	complement(2894344..2894907)	node5[STM]
STM2757	complement(2894907..2895749)	node5[STM]
STM2758	complement(2895879..2897420)	node5[STM]
STM2759	2897643..2899322	node5[STM]
STM2760	2900439..2901314	node5[STM]
STM2761	2901480..2903354	node5[STM]
STM2762	complement(2903614..2904897)	node5[STM]
STM2763	2905475..2906071	node5[STM]
STM2764	complement(2906452..2906919)	node5[STM]
STM2765	complement(2907066..2907332)	node5[STM]
STM2766	complement(2907785..2908423)	node5[STM]
STM2767	complement(2908420..2910402)	node5[STM]
STM2768	2910681..2910980	node5[STM]
STM2769	2910977..2911843	node5[STM]
STM2770	complement(2912623..2913162)	node5[STM]
STM2771	complement(2913230..2914750)	node5[STM]
STM2903	complement(3046317..3046643)	node5[STM]
STM3291	complement(3460352..3461416)	node5[STM]
STM3845	4051378..4052340	node5[STM]
STM3846	4052406..4053275	node5[STM]
STM4195	complement(4416715..4417656)	node5[STM]
STM4196	complement(4417918..4418646)	node5[STM]
STM4197	complement(4418843..4419133)	node5[STM]
STM4198	complement(4419382..4419837)	node5[STM]
STM4199	complement(4419834..4420439)	node5[STM]
STM4200	complement(4420444..4422189)	node5[STM]
STM4201	complement(4422192..4422824)	node5[STM]
STM4202	complement(4422817..4423932)	node5[STM]
STM4203	complement(4423923..4424282)	node5[STM]
STM4204	complement(4424446..4425993)	node5[STM]
STM4205	complement(4425993..4426922)	node5[STM]
STM4206	complement(4426919..4427281)	node5[STM]
STM4207	complement(4427609..4428331)	node5[STM]
STM4208	complement(4428341..4429384)	node5[STM]
STM4209	complement(4429372..4429581)	node5[STM]
STM4210	complement(4429581..4430534)	node5[STM]
STM4211	complement(4430534..4432888)	node5[STM]
STM4212	complement(4433440..4433964)	node5[STM]
STM4213	complement(4433964..4435391)	node5[STM]
STM4214	complement(4435381..4435578)	node5[STM]
STM4215	complement(4435575..4436030)	node5[STM]
STM4216	complement(4436190..4436504)	node5[STM]
STM4217	complement(4436517..4437122)	node5[STM]
STM4218	complement(4437125..4437412)	node5[STM]
STM4219	4438132..4438335	node5[STM]
STM4320	4565999..4566331	node5[STM]
STM4417	4658541..4659374	node5[STM]
STM4418	complement(4659425..4660858)	node5[STM]
STM4419	4661317..4662753	node5[STM]
STM4420	complement(4663106..4663915)	node5[STM]
STM4421	complement(4663940..4665445)	node5[STM]
STM4422	complement(4665461..4665763)	node5[STM]
STM4423	4665886..4666710	node5[STM]
STM4424	4666970..4667890	node5[STM]
STM4425	4667909..4668919	node5[STM]
STM4426	4669016..4670359	node5[STM]
STM4427	4670360..4671193	node5[STM]
STM4428	complement(4671190..4672356)	node5[STM]
STM4429	complement(4672417..4673217)	node5[STM]
STM4430	complement(4673403..4674353)	node5[STM]
STM4431	4674770..4675819	node5[STM]
STM4432	4675900..4676709	node5[STM]
STM4433	4676890..4677912	node5[STM]
STM4434	4677985..4679211	node5[STM]
STM4435	4679372..4680187	node5[STM]
STM4436	4680240..4681124	node5[STM]
STM4488	4731314..4731601	node5[STM]
STM4489	4731963..4735478	node5[STM]
STM4490	4735575..4736564	node5[STM]
STM4491	complement(4736677..4738761)	node5[STM]
STM4492	complement(4738772..4741369)	node5[STM]
STM4493	complement(4741372..4742193)	node5[STM]
STM4494	complement(4742171..4743262)	node5[STM]
STM4495	complement(4743262..4746939)	node5[STM]
STM4496	complement(4746985..4750626)	node5[STM]
STM4497	complement(4750638..4751240)	node5[STM]
STM4498	complement(4751237..4751839)	node5[STM]
STM4503	4757441..4758178	node5[STM]
STM4571	complement(4825898..4826470)	node5[STM]
STM4572	complement(4826467..4828875)	node5[STM]
STM4573	complement(4828889..4829596)	node5[STM]
STM4574	complement(4829674..4830363)	node5[STM]
STM4575	complement(4830411..4831100)	node5[STM]
STM0893	complement(962612..963937)	LT2
STM0894	complement(963965..964207)	LT2
STM0895	complement(964573..964881)	LT2
STM0896	complement(965341..965733)	LT2
STM0897	complement(966309..966725)	LT2
STM0898	complement(967911..968606)	LT2
STM0898A	968719..968973	LT2
STM0899	969473..969841	LT2
STM0900	969999..971582	LT2
STM0901	971579..972547	LT2
STM0902	972547..973407	LT2
STM0903	973404..974219	LT2
STM0904	complement(974374..974766)	LT2
STM0905	975824..976222	LT2
STM0906	976812..977156	LT2
STM0907	977159..977773	LT2
STM0908	977770..978255	LT2
STM0909	979090..979581	LT2
STM0910	979568..981676	LT2
STM0911	981876..983411	LT2
STM0912	983263..985449	LT2
STM0913	complement(985463..986134)	LT2
STM0914	986133..986717	LT2
STM0915	986714..987115	LT2
STM0916	987126..987869	LT2
STM0917	988336..988653	LT2
STM0918	988625..991786	LT2
STM0919	991786..992115	LT2
STM0920	992242..992760	LT2
STM0921	992892..993587	LT2
STM0922	993599..994333	LT2
STM0923	994231..994908	LT2
STM0924	complement(994962..995486)	LT2
STM0925	995580..999026	LT2
STM0926	999070..1001442	LT2
STM0927	1001442..1002017	LT2
STM0928	complement(1002088..1003326)	LT2
STM0929	complement(1003900..1004271)	LT2
STM2694	complement(2844427..2844645)	LT2
STM2695	complement(2844714..2845814)	LT2
STM2696	complement(2845811..2846296)	LT2
STM2697	complement(2846293..2849100)	LT2
STM2698	complement(2849093..2849212)	LT2
STM2699	complement(2849227..2849529)	LT2
STM2700	complement(2849584..2850099)	LT2
STM2701	complement(2850109..2851281)	LT2
STM2702	complement(2851384..2851941)	LT2
STM2703	2851911..2852990	LT2
STM2704	2852997..2853404	LT2
STM2705	complement(2853408..2854025)	LT2
STM2706	complement(2853995..2855569)	LT2
STM2707	complement(2855566..2856171)	LT2
STM2708	complement(2856164..2857072)	LT2
STM2709	complement(2857059..2857418)	LT2
STM2710	complement(2857415..2857993)	LT2
STM2711	complement(2858062..2858508)	LT2
STM2712	complement(2858501..2858932)	LT2
STM2713	complement(2858895..2859179)	LT2
STM2714	complement(2859028..2859456)	LT2
STM2715	complement(2859833..2860342)	LT2
STM2716	complement(2860323..2860538)	LT2
STM2717	complement(2860542..2860745)	LT2
STM2718	complement(2860745..2861209)	LT2
STM2719	complement(2861303..2861956)	LT2
STM2720	complement(2861960..2863042)	LT2
STM2721	complement(2863059..2863892)	LT2
STM2722	2864035..2865801	LT2
STM2723	2865801..2866841	LT2
STM2724	complement(2866927..2868678)	LT2
STM2726	complement(2868892..2869623)	LT2
STM2727	complement(2869683..2869988)	LT2
STM2728	complement(2869927..2870115)	LT2
STM2729	complement(2870268..2872697)	LT2
STM2730	complement(2872688..2873545)	LT2
STM2731	complement(2873542..2873769)	LT2
STM2732	complement(2873769..2874002)	LT2
STM2733	complement(2874070..2874411)	LT2
STM2734	2874631..2875089	LT2
STM2735	complement(2875037..2875270)	LT2
STM2736	complement(2875278..2875787)	LT2
STM2737	complement(2875823..2876062)	LT2
STM2738	2876179..2876811	LT2
STM2739	2876815..2877840	LT2
STM2740	2878169..2879233	LT2
