# Supplementary material for: Genetic flux over time in the Salmonella lineage
Source: Genome Biol. 2007 Jun 4;8(6):R100. doi: 10.1186/gb-2007-8-6-r100 (PMC2394748; doi:10.1186/gb-2007-8-6-r100)
Supplement: Additional data file 3 — The 1,011 PHA genes identified in the S. paratyphi A SARB42 genome and their relative time of insertion. [file gb-2007-8-6-r100-S3.xls]

## Sheet: Sheet1
CDS	Location	Relative Time of Insertion (on the branch prior to)
SPA0013	15007..15954	node1
SPA0014	16081..16425	node1
SPA0015	complement(16486..17019)	node1
SPA0016	complement(17036..17479)	node1
SPA0017	19991..23047	node1
SPA0018	23328..24032	node1
SPA0020	25105..25791	node1
SPA0025	31267..32112	node1
SPA0026	32151..32438	node1
SPA0027	complement(32538..32987)	node1
SPA0028	33357..34352	node1
SPA0029	complement(34369..34806)	node1
SPA0030	35329..37047	node1
SPA0031	complement(37093..38664)	node1
SPA0032	complement(38763..39524)	node1
SPA0033	41692..42879	node1
SPA0034	42904..44151	node1
SPA0035	44278..45993	node1
SPA0039	complement(50417..51790)	node1
SPA0076	93371..93601	node1
SPA0077	93873..94295	node1
SPA0078	complement(94519..94809)	node1
SPA0079	95019..95213	node1
SPA0080	95707..97596	node1
SPA0096	118323..118742	node1
SPA0134	complement(163480..164469)	node1
SPA0146	complement(174090..175040)	node1
SPA0147	complement(175040..176446)	node1
SPA0153	185952..186236	node1
SPA0154	complement(186274..187065)	node1
SPA0159	193427..194698	node1
SPA0160	194688..195671	node1
SPA0161	195681..196448	node1
SPA0230	278327..280090	node1
SPA0246	298917..299372	node1
SPA0294	355716..356354	node1
SPA0295	356345..357331	node1
SPA0296	complement(357332..358345)	node1
SPA0297	complement(358356..359174)	node1
SPA0298	complement(359178..360221)	node1
SPA0316	383575..384204	node1
SPA0317	384197..385006	node1
SPA0318	385006..385869	node1
SPA0328	397901..398866	node1
SPA0329	398986..405378	node1
SPA0348	441004..442128	node1
SPA0349	442196..443464	node1
SPA0350	443470..444609	node1
SPA0366	464973..465203	node1
SPA0400	complement(497013..497654)	node1
SPA0401	complement(497669..498961)	node1
SPA0403	499907..500146	node1
SPA0421	520942..522594	node1
SPA0427	complement(529424..530815)	node1
SPA0428	531251..532444	node1
SPA0429	534438..535685	node1
SPA0451	complement(560108..560626)	node1
SPA0452	complement(560626..560994)	node1
SPA0453	complement(561163..561411)	node1
SPA0454	561584..561958	node1
SPA0466	complement(573609..575036)	node1
SPA0467	575247..576644	node1
SPA0468	576735..578156	node1
SPA0469	578158..579261	node1
SPA0470	579325..580731	node1
SPA0482	complement(589507..590526)	node1
SPA0483	590779..591222	node1
SPA0484	591303..591575	node1
SPA0485	591596..592987	node1
SPA0486	592984..593814	node1
SPA0487	593807..594760	node1
SPA0614	complement(734753..736075)	node1
SPA0615	complement(736108..736995)	node1
SPA0616	738584..738973	node1
SPA0630	complement(753471..754379)	node1
SPA0631	754505..755863	node1
SPA0632	755875..756912	node1
SPA0633	756928..757629	node1
SPA0634	757638..758282	node1
SPA0635	758297..759490	node1
SPA0637	complement(760608..760805)	node1
SPA0759	906978..907556	node1
SPA0811	955216..955389	node1
SPA0812	955392..955568	node1
SPA0844	complement(983067..983420)	node1
SPA0865	1003109..1003441	node1
SPA0866	1003661..1005094	node1
SPA0867	1005307..1005633	node1
SPA0894	1030206..1031342	node1
SPA0895	complement(1031396..1033267)	node1
SPA0947	complement(1086089..1086358)	node1
SPA0949	complement(1087524..1088000)	node1
SPA0951	1089406..1090128	node1
SPA0952	1090413..1090577	node1
SPA0969	1106805..1108550	node1
SPA1009	complement(1147280..1148605)	node1
SPA1018	1157792..1159057	node1
SPA1058	1206768..1207604	node1
SPA1068	complement(1214531..1215409)	node1
SPA1100	1252659..1253366	node1
SPA1124	1275919..1276824	node1
SPA1128	1279570..1279806	node1
SPA1130	1282665..1283510	node1
SPA1131	1285595..1286422	node1
SPA1132	1286521..1287078	node1
SPA1133	complement(1287185..1287523)	node1
SPA1134	complement(1287551..1288237)	node1
SPA1135	1288281..1288883	node1
SPA1145	1300158..1301990	node1
SPA1160	1321335..1321901	node1
SPA1161	1321913..1323115	node1
SPA1162	complement(1323170..1323607)	node1
SPA1177	1338584..1338982	node1
SPA1179	1339507..1340277	node1
SPA1183	complement(1344014..1346158)	node1
SPA1184	complement(1346155..1349136)	node1
SPA1185	complement(1349141..1350340)	node1
SPA1202	complement(1371218..1371796)	node1
SPA1203	1371914..1373401	node1
SPA1204	complement(1373426..1373746)	node1
SPA1217	1389034..1389819	node1
SPA1218	1389948..1391732	node1
SPA1219	1391729..1394257	node1
SPA1220	1394314..1396389	node1
SPA1222	complement(1400194..1401087)	node1
SPA1223	complement(1401280..1401510)	node1
SPA1224	1402003..1403106	node1
SPA1225	1403109..1404911	node1
SPA1226	1404862..1405605	node1
SPA1227	1405611..1406219	node1
SPA1228	1406522..1406932	node1
SPA1229	1406950..1408011	node1
SPA1230	1407999..1408886	node1
SPA1231	1408899..1409240	node1
SPA1232	complement(1409381..1410499)	node1
SPA1233	1411216..1411758	node1
SPA1248	complement(1422559..1422741)	node1
SPA1266	1440311..1441021	node1
SPA1267	1441050..1441952	node1
SPA1268	1441962..1442609	node1
SPA1269	1442609..1443757	node1
SPA1286	1462771..1464477	node1
SPA1366	complement(1538574..1539194)	node1
SPA1367	complement(1539169..1540917)	node1
SPA1368	1541865..1542887	node1
SPA1369	1542880..1545942	node1
SPA1370	1547503..1548285	node1
SPA1371	1548298..1549191	node1
SPA1372	1549213..1550556	node1
SPA1382	1560722..1562068	node1
SPA1408	complement(1589455..1590309)	node1
SPA1409	complement(1590306..1590620)	node1
SPA1410	1590790..1591722	node1
SPA1461	complement(1644411..1644722)	node1
SPA1464	complement(1645731..1645916)	node1
SPA1465	complement(1646037..1646678)	node1
SPA1469	complement(1648463..1649008)	node1
SPA1470	1649091..1649246	node1
SPA1471	1649325..1649573	node1
SPA1472	complement(1649828..1650676)	node1
SPA1473	complement(1650745..1651338)	node1
SPA1474	complement(1651483..1652271)	node1
SPA1476	complement(1653224..1653550)	node1
SPA1477	1653744..1654877	node1
SPA1478	complement(1654959..1655549)	node1
SPA1479	complement(1655543..1656340)	node1
SPA1480	complement(1656334..1657146)	node1
SPA1481	complement(1657136..1658113)	node1
SPA1482	complement(1658110..1659744)	node1
SPA1483	1660426..1660740	node1
SPA1485	complement(1661501..1662463)	node1
SPA1486	complement(1662951..1663124)	node1
SPA1489	complement(1664992..1665156)	node1
SPA1490	1665205..1665468	node1
SPA1492	1666214..1666735	node1
SPA1493	1666916..1667155	node1
SPA1494	1668029..1668838	node1
SPA1495	1668911..1669288	node1
SPA1496	complement(1669436..1669978)	node1
SPA1497	complement(1670170..1670898)	node1
SPA1498	complement(1670915..1671328)	node1
SPA1499	complement(1672275..1673399)	node1
SPA1606	1782168..1783049	node1
SPA1610	1790786..1791181	node1
SPA1616	complement(1794756..1795262)	node1
SPA1617	complement(1795252..1795875)	node1
SPA1618	complement(1797807..1798169)	node1
SPA1622	complement(1801054..1801992)	node1
SPA1623	complement(1802006..1802902)	node1
SPA1624	complement(1802912..1804288)	node1
SPA1625	complement(1804361..1805152)	node1
SPA1627	complement(1806109..1806489)	node1
SPA1628	complement(1806499..1807350)	node1
SPA1630	1810378..1810818	node1
SPA1631	1811291..1812598	node1
SPA1636	1817795..1817905	node1
SPA1637	complement(1817906..1818076)	node1
SPA1638	1818409..1820094	node1
SPA1639	1820111..1820452	node1
SPA1640	complement(1820462..1820782)	node1
SPA1641	1821000..1821875	node1
SPA1642	1822098..1822778	node1
SPA1720	complement(1922279..1923190)	node1
SPA1721	1923299..1924159	node1
SPA1722	1924179..1924856	node1
SPA1748	complement(1953229..1954716)	node1
SPA1749	complement(1954726..1955046)	node1
SPA1750	complement(1955076..1956419)	node1
SPA1751	complement(1956428..1956637)	node1
SPA1823	complement(2033135..2033308)	node1
SPA1831	complement(2041895..2043415)	node1
SPA1832	complement(2045299..2046024)	node1
SPA1833	complement(2046069..2047010)	node1
SPA1834	complement(2047007..2048230)	node1
SPA1850	complement(2063799..2064575)	node1
SPA1851	complement(2064575..2065654)	node1
SPA1905	2128546..2129031	node1
SPA1913	2135289..2136692	node1
SPA1914	2136679..2137818	node1
SPA1945	complement(2175593..2176687)	node1
SPA1974	complement(2205187..2205954)	node1
SPA1975	complement(2205954..2206511)	node1
SPA1976	complement(2206508..2208787)	node1
SPA1977	complement(2208780..2209340)	node1
SPA2006	complement(2243136..2243477)	node1
SPA2007	2243766..2244347	node1
SPA2010	complement(2245732..2247702)	node1
SPA2013	2251022..2252197	node1
SPA2023	2261264..2261860	node1
SPA2024	2262025..2262333	node1
SPA2025	2262352..2263074	node1
SPA2050	complement(2290917..2292164)	node1
SPA2090	2334606..2335529	node1
SPA2110	2356953..2358008	node1
SPA2167	2414372..2414974	node1
SPA2187	complement(2436238..2437449)	node1
SPA2188	complement(2437618..2438331)	node1
SPA2206	complement(2461876..2462886)	node1
SPA2207	complement(2462883..2464286)	node1
SPA2208	complement(2464403..2464504)	node1
SPA2209	complement(2464781..2467750)	node1
SPA2210	complement(2467763..2469721)	node1
SPA2211	complement(2469910..2471163)	node1
SPA2212	2471357..2471824	node1
SPA2378	2645382..2656856	node1
SPA2379	2656921..2658330	node1
SPA2380	2658327..2660507	node1
SPA2381	2660515..2661678	node1
SPA2464	complement(2747040..2748053)	node1
SPA2465	complement(2748186..2749601)	node1
SPA2466	complement(2749588..2750262)	node1
SPA2467	2750301..2750420	node1
SPA2468	2750615..2751394	node1
SPA2469	2751409..2751840	node1
SPA2470	2751851..2753365	node1
SPA2481	2762837..2762962	node1
SPA2537	2821794..2822711	node1
SPA2538	2822708..2823529	node1
SPA2539	2823526..2824386	node1
SPA2540	2824377..2825225	node1
SPA2541	2825197..2825406	node1
SPA2542	complement(2825502..2826257)	node1
SPA2543	complement(2826642..2827529)	node1
SPA2544	complement(2827875..2828327)	node1
SPA2545	complement(2828343..2829014)	node1
SPA2546	complement(2828971..2829549)	node1
SPA2547	complement(2829542..2830300)	node1
SPA2548	complement(2830297..2830602)	node1
SPA2549	complement(2830621..2830863)	node1
SPA2550	complement(2830888..2832066)	node1
SPA2551	2832382..2833311	node1
SPA2552	2834402..2836063	node1
SPA2553	2836081..2836563	node1
SPA2554	complement(2836617..2838248)	node1
SPA2555	complement(2838235..2838585)	node1
SPA2556	complement(2838654..2838914)	node1
SPA2557	complement(2838958..2839206)	node1
SPA2558	complement(2839225..2841282)	node1
SPA2559	complement(2841301..2842323)	node1
SPA2560	complement(2842393..2843622)	node1
SPA2561	complement(2843650..2845431)	node1
SPA2562	complement(2845434..2845931)	node1
SPA2563	complement(2846069..2847139)	node1
SPA2564	complement(2847126..2847917)	node1
SPA2565	complement(2847921..2848181)	node1
SPA2566	complement(2848207..2848881)	node1
SPA2567	complement(2848871..2849782)	node1
SPA2568	complement(2849782..2850792)	node1
SPA2569	complement(2850792..2851235)	node1
SPA2570	complement(2851213..2852508)	node1
SPA2571	complement(2852505..2852912)	node1
SPA2572	complement(2852936..2854993)	node1
SPA2573	complement(2855018..2856136)	node1
SPA2574	complement(2856133..2857821)	node1
SPA2575	complement(2857818..2858468)	node1
SPA2576	2858924..2859367	node1
SPA2577	2859762..2859980	node1
SPA2578	2860250..2860531	node1
SPA2579	2860531..2861055	node1
SPA2583	complement(2865910..2866224)	node1
SPA2584	complement(2866287..2867495)	node1
SPA2585	2867604..2868515	node1
SPA2586	complement(2868557..2870053)	node1
SPA2587	complement(2870050..2871000)	node1
SPA2614	2899311..2900264	node1
SPA2635	complement(2928321..2929463)	node1
SPA2659	2955507..2956421	node1
SPA2691	complement(2998589..2999452)	node1
SPA2692	2999529..3000011	node1
SPA2697	complement(3003595..3004107)	node1
SPA2704	complement(3012744..3013142)	node1
SPA2705	complement(3013142..3013369)	node1
SPA2760	complement(3068487..3069173)	node1
SPA2796	complement(3099418..3099801)	node1
SPA2797	complement(3099798..3100283)	node1
SPA2798	complement(3101008..3101931)	node1
SPA2799	complement(3101970..3102689)	node1
SPA2804	complement(3109444..3110499)	node1
SPA2807	complement(3114186..3114896)	node1
SPA2817	complement(3123146..3124789)	node1
SPA2819	complement(3125808..3126323)	node1
SPA2820	3126415..3126825	node1
SPA2821	3126842..3127216	node1
SPA2832	3136689..3137144	node1
SPA2856	3164962..3166758	node1
SPA2857	3166778..3167449	node1
SPA2858	3167464..3168141	node1
SPA3038	3364448..3366547	node1
SPA3171	3507489..3508703	node1
SPA3172	3508719..3509480	node1
SPA3173	3509534..3510505	node1
SPA3174	3510502..3511536	node1
SPA3200	3535668..3537311	node1
SPA3228	complement(3566755..3566982)	node1
SPA3229	complement(3566921..3567772)	node1
SPA3230	complement(3567951..3568670)	node1
SPA3232	complement(3570658..3572247)	node1
SPA3233	3572528..3572884	node1
SPA3257	complement(3610205..3611530)	node1
SPA3258	complement(3611588..3612712)	node1
SPA3259	3612862..3613869	node1
SPA3268	3624443..3624982	node1
SPA3269	complement(3625356..3625841)	node1
SPA3270	complement(3625829..3626116)	node1
SPA3297	3657724..3658605	node1
SPA3350	complement(3717093..3717995)	node1
SPA3351	3718069..3718953	node1
SPA3370	3747889..3748569	node1
SPA3371	complement(3748892..3749371)	node1
SPA3372	complement(3749686..3752412)	node1
SPA3373	complement(3752632..3753327)	node1
SPA3375	complement(3754778..3755719)	node1
SPA3376	complement(3755955..3756698)	node1
SPA3377	complement(3756685..3757794)	node1
SPA3378	complement(3757798..3758655)	node1
SPA3379	complement(3758655..3759404)	node1
SPA3380	complement(3759550..3760035)	node1
SPA3381	complement(3760046..3760471)	node1
SPA3382	complement(3760690..3763488)	node1
SPA3384	3764084..3765457	node1
SPA3494	3895339..3895767	node1
SPA3495	3895795..3896490	node1
SPA3496	3896490..3897218	node1
SPA3610	complement(4029813..4030136)	node1
SPA3611	complement(4030136..4030795)	node1
SPA3612	4030878..4031444	node1
SPA3621	4040601..4041272	node1
SPA3622	complement(4041429..4042736)	node1
SPA3623	complement(4042729..4043244)	node1
SPA3624	complement(4043263..4044246)	node1
SPA3665	complement(4084065..4084727)	node1
SPA3671	complement(4093560..4094684)	node1
SPA3672	4094820..4096376	node1
SPA3766	4217335..4218636	node1
SPA3776	complement(4227073..4227411)	node1
SPA3777	complement(4227398..4227841)	node1
SPA3780	4232777..4233409	node1
SPA3781	4233406..4234794	node1
SPA3782	4234784..4236103	node1
SPA3783	4236100..4237377	node1
SPA3784	4237394..4251076	node1
SPA3785	4251116..4253182	node1
SPA3790	4257055..4257723	node1
SPA3793	complement(4261310..4262197)	node1
SPA3794	4262301..4262711	node1
SPA3795	4262704..4263393	node1
SPA3809	complement(4279786..4280694)	node1
SPA3825	complement(4300527..4300793)	node1
SPA3827	4306239..4306865	node1
SPA3828	4306858..4307631	node1
SPA3829	4307613..4308317	node1
SPA3830	complement(4308382..4309782)	node1
SPA3834	complement(4311870..4312157)	node1
SPA3835	complement(4312154..4313029)	node1
SPA3856	complement(4330396..4330983)	node1
SPA3910	4381131..4382057	node1
SPA3929	complement(4404539..4405747)	node1
SPA3930	complement(4405744..4406904)	node1
SPA3936	4413918..4414256	node1
SPA3937	4414267..4414629	node1
SPA3938	4414632..4414931	node1
SPA3939	4414954..4415730	node1
SPA3940	4415742..4416386	node1
SPA3941	4416445..4417578	node1
SPA3942	4417562..4418680	node1
SPA3943	4418677..4419417	node1
SPA3944	4419374..4421347	node1
SPA3958	complement(4435207..4435695)	node1
SPA3959	complement(4435882..4437282)	node1
SPA3960	complement(4437338..4438342)	node1
SPA3961	complement(4438454..4439386)	node1
SPA3962	complement(4439397..4440617)	node1
SPA3966	4443417..4444229	node1
SPA4008	complement(4495028..4496653)	node1
SPA4009	complement(4496664..4496921)	node1
SPA4010	4497410..4498018	node1
SPA4011	4498394..4499305	node1
SPA4012	4499510..4499971	node1
SPA4013	complement(4499988..4500653)	node1
SPA4015	complement(4501777..4502790)	node1
SPA4016	4503087..4503239	node1
SPA4017	4503508..4504038	node1
SPA4018	4504277..4505011	node1
SPA4026	4513711..4514676	node1
SPA4027	4514857..4516227	node1
SPA4028	complement(4516322..4516465)	node1
SPA4050	complement(4540097..4540555)	node1
SPA4052	complement(4541615..4542679)	node1
SPA4085	complement(4575613..4576698)	node1
SPA4086	complement(4576739..4577296)	node1
SPA4087	complement(4577314..4579851)	node1
SPA4088	complement(4579897..4580580)	node1
SPA4089	complement(4580651..4581196)	node1
SPA4090	complement(4581530..4582201)	node1
SPA0539	complement(649520..650473)	node2
SPA0540	complement(650463..650666)	node2
SPA0602	complement(720530..720934)	node2
SPA0603	721513..721635	node2
SPA0604	721637..722302	node2
SPA0672	797638..797973	node2
SPA0673	798095..798511	node2
SPA0674	complement(798470..798661)	node2
SPA0764	complement(912021..912923)	node2
SPA0765	complement(912981..914195)	node2
SPA0766	complement(914180..914632)	node2
SPA0767	complement(914637..914987)	node2
SPA0768	complement(914987..915541)	node2
SPA0769	complement(915544..916872)	node2
SPA0770	complement(916896..918008)	node2
SPA0771	complement(918020..919408)	node2
SPA0772	complement(919405..920415)	node2
SPA0773	complement(920425..920700)	node2
SPA0774	complement(920704..921195)	node2
SPA0775	complement(921192..921824)	node2
SPA0776	complement(921824..922306)	node2
SPA0777	complement(922310..922585)	node2
SPA0778	complement(922604..922954)	node2
SPA0779	complement(922944..924776)	node2
SPA0780	complement(924983..925504)	node2
SPA0781	complement(925519..926193)	node2
SPA0782	complement(926204..927868)	node2
SPA0783	complement(927887..928588)	node2
SPA0784	complement(928696..928980)	node2
SPA0785	930480..931427	node2
SPA0786	933401..934360	node2
SPA0787	934371..935003	node2
SPA0788	935003..936142	node2
SPA0789	936136..936741	node2
SPA0790	936731..937309	node2
SPA0791	937293..938066	node2
SPA0792	938047..939102	node2
SPA0793	939102..939827	node2
SPA0794	939824..940615	node2
SPA0795	940618..941409	node2
SPA0796	941406..942119	node2
SPA0797	942116..942853	node2
SPA0798	942855..943136	node2
SPA0799	943123..943800	node2
SPA0800	943809..944624	node2
SPA0801	944621..946141	node2
SPA1331	complement(1510809..1511867)	node2
SPA1332	complement(1511864..1512643)	node2
SPA1333	complement(1512644..1512910)	node2
SPA1334	complement(1512907..1513554)	node2
SPA1335	complement(1513622..1514590)	node2
SPA1336	complement(1514571..1514945)	node2
SPA1337	complement(1514926..1515303)	node2
SPA1338	complement(1515306..1516607)	node2
SPA1339	complement(1516597..1518642)	node2
SPA1340	complement(1518627..1518995)	node2
SPA1341	complement(1519053..1520045)	node2
SPA1342	complement(1520035..1520709)	node2
SPA1343	complement(1520706..1521254)	node2
SPA1344	complement(1521272..1522021)	node2
SPA1345	complement(1522018..1522266)	node2
SPA1346	complement(1522278..1522505)	node2
SPA1347	complement(1522546..1522761)	node2
SPA1348	complement(1522855..1523544)	node2
SPA1349	complement(1523541..1524323)	node2
SPA1350	complement(1524339..1524767)	node2
SPA1351	complement(1524825..1525241)	node2
SPA1352	complement(1525244..1525831)	node2
SPA1353	complement(1525847..1527301)	node2
SPA1354	complement(1527304..1527777)	node2
SPA1355	complement(1527774..1528364)	node2
SPA1356	complement(1528371..1528697)	node2
SPA1357	complement(1528960..1529202)	node2
SPA1358	complement(1529210..1530421)	node2
SPA1359	complement(1530402..1531895)	node2
SPA1360	complement(1531897..1532298)	node2
SPA1361	1532699..1535461	node2
SPA1362	1535492..1536130	node2
SPA1363	1536309..1537037	node2
SPA1364	1537209..1538168	node2
SPA1502	1675942..1676271	node2
SPA1514	1688639..1689649	node2
SPA1601	complement(1774286..1775389)	node2
SPA1602	complement(1775403..1776683)	node2
SPA1603	complement(1776966..1777658)	node2
SPA1604	1779369..1780049	node2
SPA1605	1780386..1781882	node2
SPA1702	1898560..1898886	node2
SPA2058	complement(2299598..2300257)	node2
SPA2059	complement(2300250..2301266)	node2
SPA2060	complement(2301303..2302133)	node2
SPA2061	complement(2302390..2303523)	node2
SPA2455	2732199..2733314	node2
SPA2456	2733395..2737051	node2
SPA2457	2737161..2738405	node2
SPA2458	2738437..2739372	node2
SPA2459	complement(2739414..2741588)	node2
SPA2460	complement(2742119..2742451)	node2
SPA2461	complement(2742626..2743678)	node2
SPA2462	2744198..2745127	node2
SPA2463	2745421..2746317	node2
SPA2580	complement(2862608..2862793)	node2
SPA2581	complement(2862802..2863128)	node2
SPA2707	3014110..3014910	node2
SPA2790	3092915..3093598	node2
SPA2791	complement(3093703..3094227)	node2
SPA2792	complement(3094238..3095737)	node2
SPA2793	complement(3095946..3096212)	node2
SPA3310	complement(3678078..3679133)	node2
SPA3311	3679401..3680597	node2
SPA3312	3680671..3681981	node2
SPA3396	complement(3779429..3780442)	node2
SPA3397	complement(3780454..3781770)	node2
SPA3398	complement(3781801..3782721)	node2
SPA3399	3783035..3783820	node2
SPA3706	4147948..4148229	node2
SPA3707	complement(4148231..4148668)	node2
SPA3708	4148989..4149177	node2
SPA3869	complement(4345232..4345951)	node2
SPA4006	4492546..4493421	node2
SPA0038	complement(48362..50377)	node3
SPA0047	58912..60114	node3
SPA0049	complement(61066..61752)	node3
SPA0050	complement(61754..63373)	node3
SPA0051	complement(63508..64791)	node3
SPA0052	complement(64804..66570)	node3
SPA0053	complement(66586..66825)	node3
SPA0054	complement(66984..68324)	node3
SPA0055	68569..69612	node3
SPA0056	69642..69935	node3
SPA0057	69932..70801	node3
SPA0058	70812..72332	node3
SPA0059	72332..72883	node3
SPA0060	72861..73769	node3
SPA0095	complement(117401..117898)	node3
SPA0273	complement(325015..325941)	node3
SPA0274	326055..327251	node3
SPA0275	327273..328190	node3
SPA0312	complement(371828..372496)	node3
SPA0333	423493..423651	node3
SPA0431	complement(538372..540294)	node3
SPA0432	complement(540311..540565)	node3
SPA0433	complement(540534..540923)	node3
SPA0450	559385..560041	node3
SPA0498	607874..608026	node3
SPA0552	complement(665035..665730)	node3
SPA0553	665969..667294	node3
SPA0554	667309..668511	node3
SPA0581	699599..699859	node3
SPA0582	complement(700052..700255)	node3
SPA0586	703674..704294	node3
SPA0654	complement(778099..778629)	node3
SPA0690	complement(809222..811333)	node3
SPA0691	complement(811344..812039)	node3
SPA0692	complement(812061..812945)	node3
SPA0727	863531..864505	node3
SPA0728	864521..865294	node3
SPA0729	865299..866378	node3
SPA0730	866405..867718	node3
SPA0731	867754..868593	node3
SPA0732	868574..869605	node3
SPA0733	869676..870974	node3
SPA0734	870976..871977	node3
SPA0735	872552..873859	node3
SPA0736	873861..874862	node3
SPA0737	875437..876744	node3
SPA0738	876746..877747	node3
SPA0739	878322..879383	node3
SPA0740	879384..880328	node3
SPA0741	880329..881768	node3
SPA0742	881755..883188	node3
SPA0743	883260..884690	node3
SPA0807	952160..952546	node3
SPA0808	952540..952866	node3
SPA0809	complement(952855..953016)	node3
SPA0814	957096..957257	node3
SPA0909	1045386..1046060	node3
SPA0939	complement(1076918..1078048)	node3
SPA0942	complement(1080832..1081446)	node3
SPA0943	complement(1081456..1081614)	node3
SPA0944	complement(1081747..1082661)	node3
SPA0945	complement(1083950..1084318)	node3
SPA0946	complement(1085783..1085923)	node3
SPA0948	1086729..1087148	node3
SPA1042	1186871..1188400	node3
SPA1178	1339015..1339245	node3
SPA1488	complement(1664778..1664906)	node3
SPA1510	complement(1683509..1684843)	node3
SPA1672	complement(1855729..1857165)	node3
SPA1674	1858943..1859404	node3
SPA1723	1925210..1925422	node3
SPA1724	1925530..1925907	node3
SPA1725	1926069..1926266	node3
SPA1814	complement(2024721..2024963)	node3
SPA1844	2057343..2058251	node3
SPA1880	complement(2096670..2096807)	node3
SPA1881	complement(2096875..2098824)	node3
SPA1882	complement(2098828..2099661)	node3
SPA1883	complement(2099854..2101632)	node3
SPA1884	complement(2101726..2102436)	node3
SPA1885	complement(2103339..2104472)	node3
SPA1886	complement(2105377..2106555)	node3
SPA1889	complement(2108976..2109107)	node3
SPA1935	2164586..2165137	node3
SPA1937	complement(2165991..2167919)	node3
SPA1938	complement(2167987..2168940)	node3
SPA1939	complement(2168990..2170162)	node3
SPA1940	complement(2170179..2170520)	node3
SPA2018	complement(2255618..2255899)	node3
SPA2019	2256198..2256443	node3
SPA2020	2256846..2257208	node3
SPA2021	2257205..2258131	node3
SPA2022	2260150..2260368	node3
SPA2072	2315274..2316053	node3
SPA2130	complement(2379802..2380956)	node3
SPA2131	complement(2381283..2382794)	node3
SPA2132	2382969..2383103	node3
SPA2137	complement(2386920..2387729)	node3
SPA2138	complement(2387739..2388842)	node3
SPA2139	2388982..2389701	node3
SPA2140	2389899..2390912	node3
SPA2141	2390918..2392027	node3
SPA2142	2392030..2392899	node3
SPA2143	2392893..2393690	node3
SPA2157	2405568..2405894	node3
SPA2159	complement(2406659..2407351)	node3
SPA2160	complement(2407377..2407742)	node3
SPA2205	complement(2460533..2461537)	node3
SPA2213	complement(2472406..2472765)	node3
SPA2214	complement(2472823..2473047)	node3
SPA2215	complement(2473058..2473585)	node3
SPA2216	complement(2473843..2474367)	node3
SPA2217	complement(2475289..2475972)	node3
SPA2218	complement(2476072..2477622)	node3
SPA2219	complement(2477948..2478448)	node3
SPA2220	complement(2478421..2479155)	node3
SPA2221	2479819..2480355	node3
SPA2222	2480417..2481178	node3
SPA2223	2481162..2483723	node3
SPA2224	2483728..2485053	node3
SPA2225	2485019..2485777	node3
SPA2226	complement(2485824..2486222)	node3
SPA2289	2545075..2545482	node3
SPA2290	2545813..2546532	node3
SPA2291	complement(2548252..2548707)	node3
SPA2292	complement(2548840..2549919)	node3
SPA2293	complement(2549942..2552629)	node3
SPA2294	complement(2552738..2553313)	node3
SPA2295	complement(2553364..2554074)	node3
SPA2296	2555289..2555666	node3
SPA2297	complement(2555725..2555892)	node3
SPA2298	complement(2555967..2556092)	node3
SPA2299	complement(2556212..2557156)	node3
SPA2300	complement(2557976..2558797)	node3
SPA2301	complement(2559697..2562207)	node3
SPA2302	complement(2562231..2562971)	node3
SPA2303	complement(2563672..2564166)	node3
SPA2304	complement(2564946..2565227)	node3
SPA2305	complement(2565453..2565650)	node3
SPA2306	2565703..2566017	node3
SPA2307	complement(2568786..2569097)	node3
SPA2308	complement(2569117..2571960)	node3
SPA2309	complement(2574363..2576609)	node3
SPA2310	complement(2576641..2577102)	node3
SPA2311	complement(2577104..2577847)	node3
SPA2312	complement(2577932..2578393)	node3
SPA2313	complement(2578378..2578848)	node3
SPA2314	complement(2578952..2579425)	node3
SPA2315	complement(2579922..2580689)	node3
SPA2316	complement(2580689..2584549)	node3
SPA2317	complement(2584583..2585014)	node3
SPA2318	complement(2585216..2585989)	node3
SPA2319	complement(2585994..2587298)	node3
SPA2320	complement(2587295..2588638)	node3
SPA2321	complement(2588642..2589178)	node3
SPA2322	complement(2589246..2589731)	node3
SPA2323	complement(2589874..2590257)	node3
SPA2324	complement(2590242..2590727)	node3
SPA2325	complement(2590838..2590954)	node3
SPA2326	complement(2591021..2591506)	node3
SPA2327	complement(2591758..2592090)	node3
SPA2328	complement(2592217..2592342)	node3
SPA2329	complement(2592670..2594178)	node3
SPA2330	complement(2594202..2594744)	node3
SPA2331	complement(2594806..2595096)	node3
SPA2332	complement(2595099..2595197)	node3
SPA2333	complement(2595182..2597845)	node3
SPA2334	2598133..2598204	node3
SPA2335	2599102..2599926	node3
SPA2336	2599923..2600417	node3
SPA2337	2600433..2602316	node3
SPA2338	2602313..2603308	node3
SPA2339	2603319..2604362	node3
SPA2369	2638739..2639344	node3
SPA2623	2912423..2913010	node3
SPA2624	2913144..2915789	node3
SPA2625	2915802..2916575	node3
SPA2626	2916601..2917101	node3
SPA2627	2917116..2917586	node3
SPA2628	2917583..2918119	node3
SPA2629	2918178..2919296	node3
SPA2630	2919903..2920733	node3
SPA2631	complement(2921442..2921729)	node3
SPA2696	complement(3002850..3003608)	node3
SPA2698	complement(3004252..3005319)	node3
SPA2706	3013578..3013829	node3
SPA2722	complement(3028409..3029302)	node3
SPA2840	complement(3149896..3150762)	node3
SPA2910	complement(3230583..3231530)	node3
SPA2911	complement(3231541..3232374)	node3
SPA2913	3233573..3234487	node3
SPA2914	3234514..3235941	node3
SPA2915	3235928..3236734	node3
SPA3002	complement(3324539..3325270)	node3
SPA3003	complement(3325290..3326573)	node3
SPA3004	complement(3326586..3328352)	node3
SPA3005	complement(3328368..3328610)	node3
SPA3008	complement(3331794..3332399)	node3
SPA3009	complement(3332446..3333075)	node3
SPA3294	complement(3652697..3653512)	node3
SPA3295	3653776..3655731	node3
SPA3305	3668504..3669187	node3
SPA3363	complement(3736825..3737169)	node3
SPA3364	3737729..3738325	node3
SPA3365	3739441..3740424	node3
SPA3366	3742142..3742750	node3
SPA3367	3742825..3745677	node3
SPA3368	complement(3745772..3746236)	node3
SPA3369	complement(3746247..3747104)	node3
SPA3452	3842594..3843904	node3
SPA3455	complement(3847762..3848460)	node3
SPA3489	3891269..3891631	node3
SPA3490	3891628..3891969	node3
SPA3519	3927235..3927588	node3
SPA3520	3927774..3928316	node3
SPA3521	3928328..3928690	node3
SPA3523	complement(3929151..3929504)	node3
SPA3580	complement(3997327..3998061)	node3
SPA3581	complement(3998046..3998924)	node3
SPA3582	complement(3998921..4000162)	node3
SPA3583	complement(4000164..4001039)	node3
SPA3584	complement(4001032..4001640)	node3
SPA3585	complement(4002070..4002918)	node3
SPA3627	4045966..4046361	node3
SPA3635	4054988..4055947	node3
SPA3636	4055957..4056997	node3
SPA3637	4057051..4057782	node3
SPA3638	4057880..4058050	node3
SPA3639	4058066..4058197	node3
SPA3640	complement(4058287..4058637)	node3
SPA3649	4067455..4068219	node3
SPA3666	complement(4084928..4086718)	node3
SPA3670	complement(4091467..4092324)	node3
SPA3673	4097877..4098983	node3
SPA3674	complement(4098928..4100409)	node3
SPA3736	4186840..4186941	node3
SPA3740	complement(4188763..4189521)	node3
SPA3741	complement(4189508..4190371)	node3
SPA3742	complement(4190388..4191227)	node3
SPA3743	complement(4191251..4192729)	node3
SPA3832	complement(4311279..4311629)	node3
SPA3833	complement(4311650..4311847)	node3
SPA3836	complement(4313295..4313513)	node3
SPA3837	4313834..4314127	node3
SPA3838	4314124..4314615	node3
SPA3839	complement(4314856..4315608)	node3
SPA3914	4385619..4386758	node3
SPA3953	complement(4432586..4433032)	node3
SPA3967	complement(4444239..4444385)	node3
SPA3968	complement(4444464..4444952)	node3
SPA3992	4470742..4470891	node3
SPA3993	4471027..4471185	node3
SPA3994	4472704..4473201	node3
SPA3995	4473323..4474075	node3
SPA3996	4474080..4476524	node3
SPA3997	complement(4476999..4477643)	node3
SPA3998	4478586..4478936	node3
SPA3999	4479168..4479833	node3
SPA4000	4480020..4480859	node3
SPA4001	4481122..4481388	node3
SPA4002	4481469..4482146	node3
SPA4030	complement(4516671..4517372)	node3
SPA4032	complement(4518006..4519394)	node3
SPA4033	complement(4519391..4520977)	node3
SPA4034	complement(4521135..4524644)	node3
SPA4035	4524842..4525756	node3
SPA4036	4526009..4526296	node3
SPA4037	4526283..4526585	node3
SPA0676	800653..801270	node4[TS]
SPA0677	801588..801686	node4[TS]
SPA0678	801926..802345	node4[TS]
SPA0679	802782..803144	node4[TS]
SPA0680	803154..803456	node4[TS]
SPA0681	803586..804086	node4[TS]
SPA0682	804157..804696	node4[TS]
SPA0683	804914..805192	node4[TS]
SPA0684	805261..805863	node4[TS]
SPA0685	805973..806452	node4[TS]
SPA0686	806520..806984	node4[TS]
SPA0687	807085..807528	node4[TS]
SPA0688	807631..808368	node4[TS]
SPA0689	complement(808499..809182)	node4[TS]
SPA0938	complement(1076607..1076759)	node4[TS]
SPA0941	complement(1080441..1080632)	node4[TS]
SPA1104	1256195..1256596	node4[TS]
SPA1105	complement(1256896..1257780)	node4[TS]
SPA1106	1258090..1258503	node4[TS]
SPA1107	1259094..1259519	node4[TS]
SPA1108	1260314..1260451	node4[TS]
SPA2778	3086803..3086922	node4[TS]
SPA2779	3087131..3087319	node4[TS]
SPA2780	3087309..3087605	node4[TS]
SPA2781	3087989..3088255	node4[TS]
SPA2782	3088498..3088776	node4[TS]
SPA2783	3089179..3089682	node4[TS]
SPA2784	3089941..3090126	node4[TS]
SPA2785	3090323..3090853	node4[TS]
SPA2786	3090855..3091481	node4[TS]
SPA2787	complement(3091617..3091787)	node4[TS]
SPA2788	3091931..3092137	node4[TS]
SPA2789	complement(3092162..3092389)	node4[TS]
SPA2834	complement(3139585..3141006)	node4[TS]
SPA2835	complement(3141071..3142495)	node4[TS]
SPA2836	complement(3142511..3143494)	node4[TS]
SPA3182	complement(3519055..3519333)	node4[TS]
SPA3211	3548379..3549671	node4[TS]
SPA3212	3549687..3550853	node4[TS]
SPA3213	3550863..3551243	node4[TS]
SPA3214	3551282..3551929	node4[TS]
SPA3215	3551984..3553225	node4[TS]
SPA3216	complement(3553511..3553627)	node4[TS]
SPA3224	complement(3562817..3563470)	node4[TS]
SPA3225	3563700..3564191	node4[TS]
SPA4003	complement(4482333..4488653)	node4[TS]
SPA4004	complement(4488666..4491965)	node4[TS]
SPA4005	4492229..4492468	node4[TS]
SPA0173	complement(207989..209050)	node5[SPA]
SPA0174	complement(209062..209661)	node5[SPA]
SPA0175	complement(209680..210237)	node5[SPA]
SPA0176	complement(210264..210836)	node5[SPA]
SPA0177	complement(210871..213468)	node5[SPA]
SPA0178	complement(213536..214288)	node5[SPA]
SPA0179	complement(214375..214980)	node5[SPA]
SPA0933	1071090..1071422	node5[SPA]
SPA0934	complement(1072292..1073062)	node5[SPA]
SPA0935	complement(1073710..1074459)	node5[SPA]
SPA0936	complement(1075444..1075773)	node5[SPA]
SPA2227	2486780..2487142	node5[SPA]
SPA2228	2487139..2488071	node5[SPA]
SPA2229	2488061..2489518	node5[SPA]
SPA2230	complement(2489577..2491580)	node5[SPA]
SPA2231	2491716..2491964	node5[SPA]
SPA2232	complement(2492417..2494348)	node5[SPA]
SPA2233	complement(2494348..2495685)	node5[SPA]
SPA2234	complement(2495728..2496417)	node5[SPA]
SPA2235	complement(2496420..2496875)	node5[SPA]
SPA2236	complement(2502197..2504200)	node5[SPA]
SPA2237	complement(2507316..2507837)	node5[SPA]
SPA2238	complement(2508050..2508499)	node5[SPA]
SPA2239	complement(2508517..2508954)	node5[SPA]
SPA2240	complement(2508938..2509264)	node5[SPA]
SPA2241	complement(2509699..2510322)	node5[SPA]
SPA2242	complement(2510319..2510507)	node5[SPA]
SPA2243	complement(2510504..2510866)	node5[SPA]
SPA2244	complement(2510863..2511153)	node5[SPA]
SPA2245	complement(2511351..2511527)	node5[SPA]
SPA2246	complement(2511520..2511861)	node5[SPA]
SPA2247	complement(2511864..2512040)	node5[SPA]
SPA2248	complement(2512007..2512180)	node5[SPA]
SPA2249	complement(2512177..2512623)	node5[SPA]
SPA2250	complement(2512580..2512876)	node5[SPA]
SPA2251	complement(2513577..2513660)	node5[SPA]
SPA2252	complement(2513660..2515096)	node5[SPA]
SPA2253	complement(2515086..2515985)	node5[SPA]
SPA2254	complement(2515978..2516124)	node5[SPA]
SPA2255	complement(2516159..2516440)	node5[SPA]
SPA2256	2516877..2517566	node5[SPA]
SPA2257	2518781..2519083	node5[SPA]
SPA2258	complement(2519096..2519683)	node5[SPA]
SPA2259	2519827..2519913	node5[SPA]
SPA2260	2519897..2520091	node5[SPA]
SPA2261	2520128..2520421	node5[SPA]
SPA2262	2520736..2520888	node5[SPA]
SPA2263	2520869..2521057	node5[SPA]
SPA2264	2521047..2521190	node5[SPA]
SPA2265	2521316..2521894	node5[SPA]
SPA2266	2521894..2522178	node5[SPA]
SPA2267	2522225..2522518	node5[SPA]
SPA2268	2522529..2522699	node5[SPA]
SPA2269	2523352..2523852	node5[SPA]
SPA2270	2524618..2525703	node5[SPA]
SPA2271	2525624..2525980	node5[SPA]
SPA2272	2526192..2526542	node5[SPA]
SPA2273	2526419..2527582	node5[SPA]
SPA2382	2662208..2662585	node5[SPA]
SPA2383	complement(2662672..2662890)	node5[SPA]
SPA2384	complement(2662958..2664058)	node5[SPA]
SPA2385	complement(2664055..2664540)	node5[SPA]
SPA2386	complement(2664540..2667320)	node5[SPA]
SPA2387	complement(2667313..2667432)	node5[SPA]
SPA2388	complement(2667447..2667749)	node5[SPA]
SPA2389	complement(2667804..2668319)	node5[SPA]
SPA2390	complement(2668329..2669501)	node5[SPA]
SPA2391	complement(2669604..2669822)	node5[SPA]
SPA2392	2670036..2670758	node5[SPA]
SPA2393	complement(2670956..2671363)	node5[SPA]
SPA2394	complement(2671370..2672989)	node5[SPA]
SPA2395	complement(2672986..2673591)	node5[SPA]
SPA2396	complement(2673584..2674492)	node5[SPA]
SPA2397	complement(2674479..2674838)	node5[SPA]
SPA2398	complement(2674835..2675413)	node5[SPA]
SPA2399	complement(2675482..2675928)	node5[SPA]
SPA2400	complement(2675921..2676352)	node5[SPA]
SPA2401	complement(2676448..2676873)	node5[SPA]
SPA2402	complement(2676873..2677250)	node5[SPA]
SPA2403	complement(2677255..2677725)	node5[SPA]
SPA2404	complement(2677745..2677960)	node5[SPA]
SPA2405	complement(2677964..2678167)	node5[SPA]
SPA2406	complement(2678167..2678631)	node5[SPA]
SPA2407	complement(2678725..2679375)	node5[SPA]
SPA2408	complement(2679379..2680443)	node5[SPA]
SPA2409	complement(2680460..2681293)	node5[SPA]
SPA2410	2681436..2683202	node5[SPA]
SPA2411	2683202..2684245	node5[SPA]
SPA2412	complement(2684294..2684989)	node5[SPA]
SPA2413	complement(2685009..2686073)	node5[SPA]
SPA2414	complement(2686070..2687134)	node5[SPA]
SPA2415	complement(2687144..2687362)	node5[SPA]
SPA2416	complement(2687458..2687691)	node5[SPA]
SPA2417	complement(2687703..2687891)	node5[SPA]
SPA2418	complement(2688059..2690461)	node5[SPA]
SPA2419	complement(2690452..2691312)	node5[SPA]
SPA2420	complement(2691309..2691893)	node5[SPA]
SPA2421	complement(2691890..2692117)	node5[SPA]
SPA2422	complement(2692117..2692350)	node5[SPA]
SPA2423	complement(2692418..2692759)	node5[SPA]
SPA2424	complement(2692723..2692923)	node5[SPA]
SPA2425	complement(2692931..2693440)	node5[SPA]
SPA2426	complement(2693473..2693715)	node5[SPA]
SPA2427	2693832..2694464	node5[SPA]
SPA2428	2694468..2695493	node5[SPA]
SPA2429	2696026..2696784	node5[SPA]
SPA2430	complement(2699408..2701108)	node5[SPA]
SPA2431	complement(2701111..2701602)	node5[SPA]
SPA2432	complement(2701628..2702353)	node5[SPA]
SPA2433	complement(2702343..2702870)	node5[SPA]
SPA2434	complement(2704925..2705500)	node5[SPA]
SPA2435	complement(2705505..2706638)	node5[SPA]
SPA2436	complement(2706686..2707015)	node5[SPA]
SPA2437	complement(2707012..2708982)	node5[SPA]
SPA2438	complement(2709170..2709427)	node5[SPA]
SPA2439	complement(2710244..2710537)	node5[SPA]
SPA2440	complement(2710547..2711002)	node5[SPA]
SPA2441	complement(2710999..2712126)	node5[SPA]
SPA2442	complement(2712123..2712830)	node5[SPA]
SPA2443	complement(2712827..2713333)	node5[SPA]
SPA2444	complement(2713330..2713782)	node5[SPA]
SPA2445	complement(2713879..2714538)	node5[SPA]
SPA2446	complement(2714584..2715555)	node5[SPA]
SPA2447	2716629..2718404	node5[SPA]
SPA2448	2718401..2719462	node5[SPA]
SPA2449	2719513..2719782	node5[SPA]
SPA2450	complement(2720087..2721619)	node5[SPA]
SPA2451	complement(2722149..2722961)	node5[SPA]
SPA2452	complement(2724303..2724833)	node5[SPA]
SPA2453	complement(2728446..2728985)	node5[SPA]
SPA2454	complement(2729053..2730573)	node5[SPA]
SPA3982	4461290..4462549	node5[SPA]
SPA3983	complement(4462603..4463598)	node5[SPA]
SPA3984	4463654..4463890	node5[SPA]
SPA3985	4463887..4464450	node5[SPA]
SPA3986	complement(4464670..4465236)	node5[SPA]
SPA3987	complement(4465253..4465498)	node5[SPA]
SPA3988	4467214..4467585	node5[SPA]
SPA3989	4467582..4467809	node5[SPA]
SPA3990	4467806..4468126	node5[SPA]
SPA3991	4468141..4470474	node5[SPA]
